# Supplementary material for: Bis[1,3-bis­(diphenyl­phosphan­yl)propane]­copper(I) tetra­chlorido­gallate(III)
Source: Acta Crystallogr Sect E Struct Rep Online. 2012 Jun 2;68(Pt 7):m870. doi: 10.1107/S1600536812024269 (PMC3393151; doi:10.1107/S1600536812024269)
Supplement: Supplementary file 1 [file e-68-0m870-sup1.cif]

##############################################################################
#                                                                            #
# This CIF contains the data in a paper accepted for publication in          #
# Acta Crystallographica Section E. It conforms to the requirements of       #
# Notes for Authors for Acta Crystallographica Section E, and has been       #
# peer reviewed under the auspices of the IUCr Commission on Journals.       #
#                                                                            #
# Full details of the Crystallographic Information File format               #
# are given in the paper "The Crystallographic Information File (CIF):       #
# a New Standard Archive File for Crystallography" by S. R. Hall, F. H.      #
# Allen and I. D. Brown [Acta Cryst. (1991), A47, 655-685].                  #
#                                                                            #
# The current version of the core CIF dictionary is obtainable from          #
# ftp://ftp.iucr.org/pub/cif_core.dic.                                       #
#                                                                            #
# Software is freely available for graphical display of the structure(s)     #
# in this CIF. For information consult the CIF software page                 #
# http://www.iucr.org/resources/cif/software.                                #
#                                                                            #
# This file may be used for bona fide research purposes within the           #
# scientific community so long as proper attribution is given to the journal # 
# article from which it was obtained.                                        #
#                                                                            #
##############################################################################
data_I
_audit_creation_method     SHELXL-97
_chemical_name_systematic
;
Bis[1,3-bis(diphenylphosphanyl)propane]copper(I) tetrachloridogallate(III)
;
_chemical_name_common     ?
_chemical_formula_moiety     'C54 H52 Cu P4 +, Cl4 Ga -'
_chemical_formula_sum     'C54 H52 Cl4 Cu Ga P4'
_chemical_formula_iupac     '[Cu (C27 H26 P2)2] [Ga Cl4]'
_chemical_formula_weight     1099.90
_chemical_melting_point     ?
_symmetry_cell_setting     monoclinic
_symmetry_space_group_name_H-M     'P 21/n'
_symmetry_space_group_name_Hall     '-P 2yn'
loop_
    _symmetry_equiv_pos_as_xyz
    'x, y, z'
    '-x+1/2, y+1/2, -z+1/2'
    '-x, -y, -z'
    'x-1/2, -y-1/2, z-1/2'
_cell_length_a     21.077(4)
_cell_length_b     11.200(2)
_cell_length_c     22.605(5)
_cell_angle_alpha     90.00
_cell_angle_beta     99.424(3)
_cell_angle_gamma     90.00
_cell_volume     5264.3(18)
_cell_formula_units_Z     4
_cell_measurement_reflns_used     2316
_cell_measurement_theta_min     2.27
_cell_measurement_theta_max     26.58
_cell_measurement_temperature     296(2)
_exptl_crystal_description     'block'
_exptl_crystal_colour     'colorless'
_exptl_crystal_size_max     0.40
_exptl_crystal_size_mid     0.25
_exptl_crystal_size_min     0.09
_exptl_crystal_density_diffrn     1.388
_exptl_crystal_density_meas     ?
_exptl_crystal_density_method     'not measured'
_exptl_crystal_F_000     2256
_exptl_absorpt_coefficient_mu     1.275
_exptl_absorpt_correction_type     multi-scan
_exptl_absorpt_process_details     '(SADABS; Bruker, 2001)'
_exptl_absorpt_correction_T_min     0.6294
_exptl_absorpt_correction_T_max     0.8939
_exptl_special_details
;
;
_diffrn_ambient_temperature     296(2)
_diffrn_radiation_type     MoK\a
_diffrn_radiation_wavelength     0.71073
_diffrn_radiation_source     'fine-focus sealed tube'
_diffrn_radiation_monochromator     graphite
_diffrn_measurement_device_type     'Bruker SMART APEXII CCD area-detector'
_diffrn_measurement_method     '\f and \w scans'
_diffrn_detector_area_resol_mean     ?
_diffrn_reflns_number     32381
_diffrn_reflns_av_R_equivalents     0.0517
_diffrn_reflns_av_sigmaI/netI     0.0729
_diffrn_reflns_theta_min     2.32
_diffrn_reflns_theta_max     27.54
_diffrn_reflns_theta_full     27.54
_diffrn_measured_fraction_theta_max     0.993
_diffrn_measured_fraction_theta_full     0.993
_diffrn_reflns_limit_h_min     -24
_diffrn_reflns_limit_h_max     27
_diffrn_reflns_limit_k_min     -14
_diffrn_reflns_limit_k_max     14
_diffrn_reflns_limit_l_min     -29
_diffrn_reflns_limit_l_max     15
_diffrn_standards_number     ?
_diffrn_standards_interval_count     ?
_diffrn_standards_interval_time     ?
_diffrn_standards_decay_%     ?
_refine_special_details
;
 Refinement of F^2^ against ALL reflections.  The weighted R-factor wR and
 goodness of fit S are based on F^2^, conventional R-factors R are based
 on F, with F set to zero for negative F^2^. The threshold expression of
 F^2^ > 2sigma(F^2^) is used only for calculating R-factors(gt) etc. and is
 not relevant to the choice of reflections for refinement.  R-factors based
 on F^2^ are statistically about twice as large as those based on F, and R-
 factors based on ALL data will be even larger.
;
_reflns_number_total     12058
_reflns_number_gt     6644
_reflns_threshold_expression     I>2sigma(I)
_refine_ls_structure_factor_coef     Fsqd
_refine_ls_matrix_type     full
_refine_ls_R_factor_all     0.1122
_refine_ls_R_factor_gt     0.0553
_refine_ls_wR_factor_gt     0.1335
_refine_ls_wR_factor_ref     0.1586
_refine_ls_goodness_of_fit_ref     1.036
_refine_ls_restrained_S_all     1.036
_refine_ls_number_reflns     12058
_refine_ls_number_parameters     577
_refine_ls_number_restraints     0
_refine_ls_hydrogen_treatment     constr
_refine_ls_weighting_scheme     calc
_refine_ls_weighting_details
         'calc w=1/[\s^2^(Fo^2^)+(0.0702P)^2^+0.0000P] where P=(Fo^2^+2Fc^2^)/3'
_atom_sites_solution_hydrogens     geom
_atom_sites_solution_primary     direct
_atom_sites_solution_secondary     difmap
_refine_ls_shift/su_max     0.001
_refine_ls_shift/su_mean     0.000
_refine_diff_density_max     0.850
_refine_diff_density_min     -0.757
_refine_ls_extinction_method     none
_refine_ls_extinction_coef     ?
loop_
    _atom_type_symbol
    _atom_type_description
    _atom_type_scat_dispersion_real
    _atom_type_scat_dispersion_imag
    _atom_type_scat_source
    'C' 'C' 0.0033 0.0016
                         'International Tables Vol C Tables 4.2.6.8 and 6.1.1.4'
    'H' 'H' 0.0000 0.0000
                         'International Tables Vol C Tables 4.2.6.8 and 6.1.1.4'
    'P' 'P' 0.1023 0.0942
                         'International Tables Vol C Tables 4.2.6.8 and 6.1.1.4'
    'Cl' 'Cl' 0.1484 0.1585
                         'International Tables Vol C Tables 4.2.6.8 and 6.1.1.4'
    'Cu' 'Cu' 0.3201 1.2651
                         'International Tables Vol C Tables 4.2.6.8 and 6.1.1.4'
    'Ga' 'Ga' 0.2307 1.6083
                         'International Tables Vol C Tables 4.2.6.8 and 6.1.1.4'
_computing_data_collection     'APEX2 (Bruker, 2007)'
_computing_cell_refinement     'SAINT (Bruker, 2007)'
_computing_data_reduction     'SAINT (Bruker, 2007)'
_computing_structure_solution     'SHELXS97 (Sheldrick, 2008)'
_computing_structure_refinement     'SHELXL97 (Sheldrick, 2008)'
_computing_molecular_graphics     'SHELXTL (Sheldrick, 2008)'
_computing_publication_material     'SHELXTL (Sheldrick, 2008)'
loop_
    _atom_site_type_symbol
    _atom_site_label
    _atom_site_fract_x
    _atom_site_fract_y
    _atom_site_fract_z
    _atom_site_U_iso_or_equiv
    _atom_site_adp_type
    _atom_site_calc_flag
    _atom_site_refinement_flags
    _atom_site_occupancy
    _atom_site_symmetry_multiplicity
    _atom_site_disorder_assembly
    _atom_site_disorder_group
    Cu Cu1 0.26361(2) 0.61161(4) 0.99604(2) 0.03896(14) Uani d . 1 1 . .
    P P1 0.20270(4) 0.69588(8) 0.91188(5) 0.0413(2) Uani d . 1 1 . .
    P P2 0.19750(5) 0.65483(9) 1.06579(5) 0.0460(3) Uani d . 1 1 . .
    P P3 0.36310(5) 0.69750(8) 1.02915(5) 0.0450(3) Uani d . 1 1 . .
    P P4 0.29595(5) 0.41400(8) 0.99656(5) 0.0428(3) Uani d . 1 1 . .
    Ga Ga2 0.49789(3) 0.46820(5) 0.29884(3) 0.0752(2) Uani d . 1 1 . .
    Cl Cl1 0.47870(13) 0.4662(3) 0.38878(12) 0.2017(13) Uani d . 1 1 . .
    Cl Cl2 0.59810(7) 0.42905(15) 0.30020(7) 0.0989(5) Uani d . 1 1 . .
    Cl Cl3 0.48115(8) 0.64747(16) 0.26337(13) 0.1572(10) Uani d . 1 1 . .
    Cl Cl4 0.43692(9) 0.34578(17) 0.24248(12) 0.1529(9) Uani d . 1 1 . .
    C C1 0.15046(19) 0.8150(3) 0.93223(19) 0.0516(10) Uani d . 1 1 . .
    H H1A 0.1772 0.8833 0.9458 0.062 Uiso calc R 1 1 . .
    H H1B 0.1216 0.8391 0.8963 0.062 Uiso calc R 1 1 . .
    C C2 0.11017(18) 0.7853(4) 0.98002(19) 0.0547(11) Uani d . 1 1 . .
    H H2A 0.0916 0.7066 0.9719 0.066 Uiso calc R 1 1 . .
    H H2B 0.0750 0.8420 0.9772 0.066 Uiso calc R 1 1 . .
    C C3 0.1471(2) 0.7874(4) 1.0436(2) 0.0599(11) Uani d . 1 1 . .
    H H3A 0.1165 0.7958 1.0710 0.072 Uiso calc R 1 1 . .
    H H3B 0.1745 0.8575 1.0481 0.072 Uiso calc R 1 1 . .
    C C4 0.41775(18) 0.5977(3) 1.0782(2) 0.0574(12) Uani d . 1 1 . .
    H H4A 0.4604 0.6328 1.0849 0.069 Uiso calc R 1 1 . .
    H H4B 0.4033 0.5924 1.1167 0.069 Uiso calc R 1 1 . .
    C C5 0.42229(18) 0.4713(3) 1.0534(2) 0.0580(12) Uani d . 1 1 . .
    H H5A 0.4607 0.4334 1.0748 0.070 Uiso calc R 1 1 . .
    H H5B 0.4272 0.4769 1.0116 0.070 Uiso calc R 1 1 . .
    C C6 0.36415(18) 0.3912(3) 1.05820(18) 0.0505(10) Uani d . 1 1 . .
    H H6A 0.3498 0.4069 1.0961 0.061 Uiso calc R 1 1 . .
    H H6B 0.3775 0.3083 1.0583 0.061 Uiso calc R 1 1 . .
    C C11 0.24101(18) 0.7707(4) 0.85571(18) 0.0496(10) Uani d . 1 1 . .
    C C12 0.2625(2) 0.8883(4) 0.8629(2) 0.0743(14) Uani d . 1 1 . .
    H H12 0.2562 0.9303 0.8970 0.089 Uiso calc R 1 1 . .
    C C13 0.2929(3) 0.9441(6) 0.8207(3) 0.096(2) Uani d . 1 1 . .
    H H13 0.3054 1.0236 0.8257 0.115 Uiso calc R 1 1 . .
    C C14 0.3042(3) 0.8823(7) 0.7721(4) 0.104(2) Uani d . 1 1 . .
    H H14 0.3258 0.9193 0.7443 0.125 Uiso calc R 1 1 . .
    C C15 0.2846(2) 0.7664(6) 0.7630(2) 0.0847(16) Uani d . 1 1 . .
    H H15 0.2923 0.7252 0.7292 0.102 Uiso calc R 1 1 . .
    C C16 0.2532(2) 0.7110(4) 0.8047(2) 0.0611(12) Uani d . 1 1 . .
    H H16 0.2399 0.6322 0.7985 0.073 Uiso calc R 1 1 . .
    C C21 0.14454(17) 0.5972(3) 0.86631(17) 0.0428(9) Uani d . 1 1 . .
    C C22 0.14099(19) 0.4790(3) 0.88233(19) 0.0518(10) Uani d . 1 1 . .
    H H22 0.1687 0.4493 0.9153 0.062 Uiso calc R 1 1 . .
    C C23 0.0954(2) 0.4032(4) 0.8488(2) 0.0655(13) Uani d . 1 1 . .
    H H23 0.0926 0.3237 0.8599 0.079 Uiso calc R 1 1 . .
    C C24 0.0555(2) 0.4459(4) 0.8002(2) 0.0692(13) Uani d . 1 1 . .
    H H24 0.0253 0.3958 0.7781 0.083 Uiso calc R 1 1 . .
    C C25 0.0598(2) 0.5641(4) 0.7834(2) 0.0666(13) Uani d . 1 1 . .
    H H25 0.0328 0.5930 0.7497 0.080 Uiso calc R 1 1 . .
    C C26 0.10338(18) 0.6381(4) 0.81616(18) 0.0559(11) Uani d . 1 1 . .
    H H26 0.1056 0.7175 0.8047 0.067 Uiso calc R 1 1 . .
    C C31 0.2376(2) 0.6914(4) 1.14128(19) 0.0567(11) Uani d . 1 1 . .
    C C32 0.2286(3) 0.7988(5) 1.1707(2) 0.0942(18) Uani d . 1 1 . .
    H H32 0.2001 0.8555 1.1517 0.113 Uiso calc R 1 1 . .
    C C33 0.2614(4) 0.8213(7) 1.2271(3) 0.122(3) Uani d . 1 1 . .
    H H33 0.2555 0.8934 1.2459 0.147 Uiso calc R 1 1 . .
    C C34 0.3018(4) 0.7398(7) 1.2553(3) 0.115(2) Uani d . 1 1 . .
    H H34 0.3237 0.7564 1.2935 0.138 Uiso calc R 1 1 . .
    C C35 0.3119(3) 0.6313(6) 1.2289(2) 0.0916(18) Uani d . 1 1 . .
    H H35 0.3394 0.5745 1.2493 0.110 Uiso calc R 1 1 . .
    C C36 0.2799(2) 0.6096(4) 1.1717(2) 0.0649(12) Uani d . 1 1 . .
    H H36 0.2870 0.5380 1.1531 0.078 Uiso calc R 1 1 . .
    C C41 0.13728(18) 0.5439(4) 1.07994(19) 0.0514(10) Uani d . 1 1 . .
    C C42 0.1243(2) 0.5200(5) 1.1367(2) 0.0769(15) Uani d . 1 1 . .
    H H42 0.1460 0.5606 1.1698 0.092 Uiso calc R 1 1 . .
    C C43 0.0779(3) 0.4342(6) 1.1436(3) 0.099(2) Uani d . 1 1 . .
    H H43 0.0699 0.4167 1.1819 0.119 Uiso calc R 1 1 . .
    C C44 0.0448(2) 0.3763(5) 1.0965(3) 0.0865(17) Uani d . 1 1 . .
    H H44 0.0141 0.3196 1.1023 0.104 Uiso calc R 1 1 . .
    C C45 0.0561(2) 0.4005(4) 1.0402(3) 0.0734(14) Uani d . 1 1 . .
    H H45 0.0326 0.3619 1.0073 0.088 Uiso calc R 1 1 . .
    C C46 0.1030(2) 0.4834(4) 1.0320(2) 0.0598(11) Uani d . 1 1 . .
    H H46 0.1113 0.4983 0.9936 0.072 Uiso calc R 1 1 . .
    C C51 0.36291(18) 0.8328(3) 1.07411(19) 0.0499(10) Uani d . 1 1 . .
    C C52 0.3953(2) 0.8472(4) 1.1319(2) 0.0687(13) Uani d . 1 1 . .
    H H52 0.4202 0.7853 1.1507 0.082 Uiso calc R 1 1 . .
    C C53 0.3906(2) 0.9544(4) 1.1619(2) 0.0781(15) Uani d . 1 1 . .
    H H53 0.4123 0.9628 1.2009 0.094 Uiso calc R 1 1 . .
    C C54 0.3552(2) 1.0470(4) 1.1357(3) 0.0768(15) Uani d . 1 1 . .
    H H54 0.3523 1.1178 1.1566 0.092 Uiso calc R 1 1 . .
    C C55 0.3237(2) 1.0344(4) 1.0779(3) 0.0794(15) Uani d . 1 1 . .
    H H55 0.2998 1.0977 1.0592 0.095 Uiso calc R 1 1 . .
    C C56 0.3272(2) 0.9281(4) 1.0473(2) 0.0633(12) Uani d . 1 1 . .
    H H56 0.3053 0.9205 1.0082 0.076 Uiso calc R 1 1 . .
    C C61 0.41146(17) 0.7433(3) 0.97288(19) 0.0498(10) Uani d . 1 1 . .
    C C62 0.4624(2) 0.8252(4) 0.9865(2) 0.0701(13) Uani d . 1 1 . .
    H H62 0.4724 0.8573 1.0249 0.084 Uiso calc R 1 1 . .
    C C63 0.4974(2) 0.8575(4) 0.9422(3) 0.0820(16) Uani d . 1 1 . .
    H H63 0.5305 0.9129 0.9508 0.098 Uiso calc R 1 1 . .
    C C64 0.4840(2) 0.8093(5) 0.8859(3) 0.0754(14) Uani d . 1 1 . .
    H H64 0.5080 0.8313 0.8566 0.090 Uiso calc R 1 1 . .
    C C65 0.4352(2) 0.7288(5) 0.8733(2) 0.0738(14) Uani d . 1 1 . .
    H H65 0.4261 0.6955 0.8352 0.089 Uiso calc R 1 1 . .
    C C66 0.39951(19) 0.6964(4) 0.9160(2) 0.0601(12) Uani d . 1 1 . .
    H H66 0.3664 0.6414 0.9063 0.072 Uiso calc R 1 1 . .
    C C71 0.32982(18) 0.3581(4) 0.93295(19) 0.0513(10) Uani d . 1 1 . .
    C C72 0.3667(2) 0.2540(5) 0.9363(2) 0.0847(16) Uani d . 1 1 . .
    H H72 0.3719 0.2079 0.9710 0.102 Uiso calc R 1 1 . .
    C C73 0.3957(3) 0.2188(7) 0.8882(3) 0.116(3) Uani d . 1 1 . .
    H H73 0.4208 0.1502 0.8911 0.140 Uiso calc R 1 1 . .
    C C74 0.3872(3) 0.2847(7) 0.8368(3) 0.106(2) Uani d . 1 1 . .
    H H74 0.4071 0.2616 0.8048 0.127 Uiso calc R 1 1 . .
    C C75 0.3500(3) 0.3833(6) 0.8322(2) 0.0883(17) Uani d . 1 1 . .
    H H75 0.3443 0.4274 0.7968 0.106 Uiso calc R 1 1 . .
    C C76 0.3203(2) 0.4198(4) 0.8791(2) 0.0621(12) Uani d . 1 1 . .
    H H76 0.2937 0.4865 0.8745 0.075 Uiso calc R 1 1 . .
    C C81 0.23877(18) 0.2965(3) 1.00825(19) 0.0466(9) Uani d . 1 1 . .
    C C82 0.2207(2) 0.2798(4) 1.0643(2) 0.0596(11) Uani d . 1 1 . .
    H H82 0.2395 0.3251 1.0969 0.072 Uiso calc R 1 1 . .
    C C83 0.1746(3) 0.1953(4) 1.0710(3) 0.0769(14) Uani d . 1 1 . .
    H H83 0.1635 0.1826 1.1086 0.092 Uiso calc R 1 1 . .
    C C84 0.1448(2) 0.1297(4) 1.0230(3) 0.0789(16) Uani d . 1 1 . .
    H H84 0.1134 0.0741 1.0280 0.095 Uiso calc R 1 1 . .
    C C85 0.1614(2) 0.1466(4) 0.9687(3) 0.0690(14) Uani d . 1 1 . .
    H H85 0.1409 0.1031 0.9360 0.083 Uiso calc R 1 1 . .
    C C86 0.20858(19) 0.2280(3) 0.9610(2) 0.0570(11) Uani d . 1 1 . .
    H H86 0.2203 0.2369 0.9233 0.068 Uiso calc R 1 1 . .
loop_
    _atom_site_aniso_label
    _atom_site_aniso_U_11
    _atom_site_aniso_U_22
    _atom_site_aniso_U_33
    _atom_site_aniso_U_12
    _atom_site_aniso_U_13
    _atom_site_aniso_U_23
    Cu1 0.0391(2) 0.0343(2) 0.0418(3) 0.00349(18) 0.0020(2) 0.0011(2)
    P1 0.0429(5) 0.0365(5) 0.0425(6) 0.0022(4) 0.0011(4) 0.0055(4)
    P2 0.0477(6) 0.0460(6) 0.0441(6) 0.0099(4) 0.0070(5) -0.0008(5)
    P3 0.0404(5) 0.0371(5) 0.0540(7) 0.0011(4) -0.0030(5) 0.0014(5)
    P4 0.0486(6) 0.0330(5) 0.0459(6) 0.0049(4) 0.0053(5) 0.0012(4)
    Ga2 0.0661(3) 0.0693(4) 0.0929(5) -0.0040(3) 0.0211(3) -0.0132(3)
    Cl1 0.181(2) 0.303(3) 0.148(2) -0.065(2) 0.1092(19) -0.041(2)
    Cl2 0.0807(9) 0.1157(12) 0.1036(12) 0.0257(8) 0.0252(9) 0.0116(9)
    Cl3 0.0886(11) 0.0875(11) 0.281(3) 0.0012(9) -0.0143(15) 0.0303(15)
    Cl4 0.1225(14) 0.1156(14) 0.210(2) -0.0219(11) -0.0029(15) -0.0690(15)
    C1 0.057(2) 0.041(2) 0.055(3) 0.0115(18) 0.002(2) 0.0033(19)
    C2 0.050(2) 0.051(2) 0.061(3) 0.0162(19) 0.003(2) 0.000(2)
    C3 0.062(3) 0.057(3) 0.063(3) 0.020(2) 0.018(2) -0.001(2)
    C4 0.047(2) 0.044(2) 0.074(3) 0.0046(18) -0.012(2) 0.005(2)
    C5 0.047(2) 0.050(2) 0.073(3) 0.0144(19) -0.003(2) 0.000(2)
    C6 0.060(2) 0.038(2) 0.050(2) 0.0100(18) 0.000(2) 0.0004(18)
    C11 0.043(2) 0.055(2) 0.047(2) -0.0014(18) -0.0035(19) 0.013(2)
    C12 0.073(3) 0.066(3) 0.081(4) -0.018(3) 0.005(3) 0.016(3)
    C13 0.087(4) 0.089(4) 0.110(5) -0.028(3) 0.013(4) 0.039(4)
    C14 0.067(3) 0.133(6) 0.116(6) -0.009(4) 0.026(4) 0.064(5)
    C15 0.063(3) 0.130(5) 0.064(3) 0.019(3) 0.021(3) 0.025(4)
    C16 0.053(2) 0.073(3) 0.057(3) 0.001(2) 0.010(2) 0.017(2)
    C21 0.043(2) 0.047(2) 0.038(2) -0.0015(16) 0.0036(17) 0.0028(17)
    C22 0.055(2) 0.047(2) 0.052(3) 0.0027(19) 0.006(2) -0.0012(19)
    C23 0.073(3) 0.046(2) 0.075(3) -0.010(2) 0.004(3) -0.009(2)
    C24 0.056(3) 0.079(3) 0.069(3) -0.009(2) 0.000(3) -0.021(3)
    C25 0.053(3) 0.082(3) 0.059(3) -0.005(2) -0.009(2) 0.003(3)
    C26 0.050(2) 0.063(3) 0.051(3) -0.0043(19) -0.005(2) 0.014(2)
    C31 0.060(3) 0.062(3) 0.047(3) 0.007(2) 0.009(2) -0.010(2)
    C32 0.125(5) 0.090(4) 0.061(3) 0.032(3) -0.004(3) -0.024(3)
    C33 0.162(7) 0.136(6) 0.062(4) 0.036(5) -0.002(4) -0.034(4)
    C34 0.145(6) 0.137(6) 0.054(4) -0.020(5) -0.012(4) -0.024(4)
    C35 0.081(4) 0.122(5) 0.062(3) -0.007(3) -0.015(3) 0.019(3)
    C36 0.062(3) 0.077(3) 0.053(3) 0.003(2) 0.002(2) 0.001(2)
    C41 0.044(2) 0.061(3) 0.050(3) 0.0123(19) 0.012(2) 0.003(2)
    C42 0.060(3) 0.119(4) 0.054(3) -0.014(3) 0.015(3) 0.003(3)
    C43 0.068(3) 0.164(6) 0.071(4) -0.011(4) 0.024(3) 0.027(4)
    C44 0.052(3) 0.108(4) 0.098(5) -0.012(3) 0.007(3) 0.024(4)
    C45 0.057(3) 0.075(3) 0.086(4) -0.006(2) 0.007(3) 0.004(3)
    C46 0.066(3) 0.059(3) 0.055(3) 0.003(2) 0.014(2) -0.001(2)
    C51 0.044(2) 0.040(2) 0.062(3) -0.0019(17) -0.001(2) -0.0009(19)
    C52 0.076(3) 0.056(3) 0.067(3) 0.007(2) -0.011(3) -0.003(2)
    C53 0.095(4) 0.063(3) 0.068(3) -0.003(3) -0.010(3) -0.015(3)
    C54 0.086(3) 0.054(3) 0.090(4) 0.000(3) 0.013(3) -0.017(3)
    C55 0.087(3) 0.043(3) 0.105(5) 0.013(2) 0.007(3) -0.002(3)
    C56 0.069(3) 0.048(2) 0.069(3) 0.010(2) -0.001(3) 0.005(2)
    C61 0.038(2) 0.045(2) 0.063(3) 0.0073(17) -0.001(2) 0.000(2)
    C62 0.063(3) 0.067(3) 0.082(4) -0.022(2) 0.018(3) -0.017(3)
    C63 0.059(3) 0.070(3) 0.121(5) -0.020(2) 0.026(3) -0.008(3)
    C64 0.064(3) 0.082(4) 0.086(4) 0.007(3) 0.027(3) 0.019(3)
    C65 0.056(3) 0.098(4) 0.066(3) 0.005(3) 0.005(3) -0.002(3)
    C66 0.043(2) 0.074(3) 0.061(3) -0.009(2) 0.003(2) -0.003(2)
    C71 0.046(2) 0.053(2) 0.055(3) 0.0011(18) 0.010(2) -0.007(2)
    C72 0.094(4) 0.086(4) 0.074(4) 0.039(3) 0.013(3) -0.018(3)
    C73 0.098(4) 0.148(6) 0.099(5) 0.053(4) 0.000(4) -0.057(5)
    C74 0.080(4) 0.164(7) 0.078(5) -0.008(4) 0.027(4) -0.058(5)
    C75 0.097(4) 0.115(5) 0.057(3) -0.015(4) 0.026(3) -0.014(3)
    C76 0.067(3) 0.064(3) 0.056(3) -0.005(2) 0.013(2) -0.002(2)
    C81 0.050(2) 0.0335(19) 0.055(3) 0.0083(17) 0.005(2) 0.0035(19)
    C82 0.070(3) 0.042(2) 0.069(3) 0.003(2) 0.020(3) 0.001(2)
    C83 0.091(4) 0.064(3) 0.083(4) 0.003(3) 0.039(3) 0.006(3)
    C84 0.075(3) 0.049(3) 0.113(5) -0.010(2) 0.018(3) 0.015(3)
    C85 0.074(3) 0.044(2) 0.085(4) -0.007(2) -0.001(3) 0.000(2)
    C86 0.067(3) 0.036(2) 0.065(3) 0.0003(19) 0.003(2) 0.008(2)
_geom_special_details
;
 All esds (except the esd in the dihedral angle between two l.s. planes)
 are estimated using the full covariance matrix.  The cell esds are taken
 into account individually in the estimation of esds in distances, angles
 and torsion angles; correlations between esds in cell parameters are only
 used when they are defined by crystal symmetry.  An approximate (isotropic)
 treatment of cell esds is used for estimating esds involving l.s. planes.
;
loop_
    _geom_bond_atom_site_label_1
    _geom_bond_atom_site_label_2
    _geom_bond_site_symmetry_2
    _geom_bond_distance
    _geom_bond_publ_flag
    Cu1 P1 . 2.3148(11) ?
    Cu1 P4 . 2.3154(11) ?
    Cu1 P3 . 2.3170(11) ?
    Cu1 P2 . 2.3198(12) ?
    P1 C11 . 1.817(4) ?
    P1 C1 . 1.835(4) ?
    P1 C21 . 1.836(4) ?
    P2 C31 . 1.822(4) ?
    P2 C41 . 1.842(4) ?
    P2 C3 . 1.847(4) ?
    P3 C51 . 1.825(4) ?
    P3 C61 . 1.829(4) ?
    P3 C4 . 1.840(4) ?
    P4 C71 . 1.818(4) ?
    P4 C81 . 1.833(4) ?
    P4 C6 . 1.849(4) ?
    Ga2 Cl1 . 2.137(2) ?
    Ga2 Cl4 . 2.1491(18) ?
    Ga2 Cl2 . 2.1524(15) ?
    Ga2 Cl3 . 2.1694(19) ?
    C1 C2 . 1.516(6) ?
    C1 H1A . 0.9700 ?
    C1 H1B . 0.9700 ?
    C2 C3 . 1.517(6) ?
    C2 H2A . 0.9700 ?
    C2 H2B . 0.9700 ?
    C3 H3A . 0.9700 ?
    C3 H3B . 0.9700 ?
    C4 C5 . 1.531(5) ?
    C4 H4A . 0.9700 ?
    C4 H4B . 0.9700 ?
    C5 C6 . 1.537(5) ?
    C5 H5A . 0.9700 ?
    C5 H5B . 0.9700 ?
    C6 H6A . 0.9700 ?
    C6 H6B . 0.9700 ?
    C11 C16 . 1.392(6) ?
    C11 C12 . 1.393(6) ?
    C12 C13 . 1.383(7) ?
    C12 H12 . 0.9300 ?
    C13 C14 . 1.354(9) ?
    C13 H13 . 0.9300 ?
    C14 C15 . 1.367(8) ?
    C14 H14 . 0.9300 ?
    C15 C16 . 1.384(6) ?
    C15 H15 . 0.9300 ?
    C16 H16 . 0.9300 ?
    C21 C22 . 1.378(5) ?
    C21 C26 . 1.388(5) ?
    C22 C23 . 1.407(5) ?
    C22 H22 . 0.9300 ?
    C23 C24 . 1.357(6) ?
    C23 H23 . 0.9300 ?
    C24 C25 . 1.383(6) ?
    C24 H24 . 0.9300 ?
    C25 C26 . 1.363(6) ?
    C25 H25 . 0.9300 ?
    C26 H26 . 0.9300 ?
    C31 C36 . 1.381(6) ?
    C31 C32 . 1.402(6) ?
    C32 C33 . 1.370(7) ?
    C32 H32 . 0.9300 ?
    C33 C34 . 1.337(8) ?
    C33 H33 . 0.9300 ?
    C34 C35 . 1.386(8) ?
    C34 H34 . 0.9300 ?
    C35 C36 . 1.378(6) ?
    C35 H35 . 0.9300 ?
    C36 H36 . 0.9300 ?
    C41 C46 . 1.378(6) ?
    C41 C42 . 1.381(6) ?
    C42 C43 . 1.397(7) ?
    C42 H42 . 0.9300 ?
    C43 C44 . 1.342(8) ?
    C43 H43 . 0.9300 ?
    C44 C45 . 1.360(7) ?
    C44 H44 . 0.9300 ?
    C45 C46 . 1.390(6) ?
    C45 H45 . 0.9300 ?
    C46 H46 . 0.9300 ?
    C51 C52 . 1.380(6) ?
    C51 C56 . 1.388(5) ?
    C52 C53 . 1.390(6) ?
    C52 H52 . 0.9300 ?
    C53 C54 . 1.356(6) ?
    C53 H53 . 0.9300 ?
    C54 C55 . 1.372(7) ?
    C54 H54 . 0.9300 ?
    C55 C56 . 1.386(6) ?
    C55 H55 . 0.9300 ?
    C56 H56 . 0.9300 ?
    C61 C66 . 1.373(6) ?
    C61 C62 . 1.407(5) ?
    C62 C63 . 1.387(7) ?
    C62 H62 . 0.9300 ?
    C63 C64 . 1.368(7) ?
    C63 H63 . 0.9300 ?
    C64 C65 . 1.362(7) ?
    C64 H64 . 0.9300 ?
    C65 C66 . 1.368(6) ?
    C65 H65 . 0.9300 ?
    C66 H66 . 0.9300 ?
    C71 C76 . 1.386(6) ?
    C71 C72 . 1.397(6) ?
    C72 C73 . 1.387(8) ?
    C72 H72 . 0.9300 ?
    C73 C74 . 1.365(9) ?
    C73 H73 . 0.9300 ?
    C74 C75 . 1.349(8) ?
    C74 H74 . 0.9300 ?
    C75 C76 . 1.378(7) ?
    C75 H75 . 0.9300 ?
    C76 H76 . 0.9300 ?
    C81 C86 . 1.383(5) ?
    C81 C82 . 1.394(6) ?
    C82 C83 . 1.382(6) ?
    C82 H82 . 0.9300 ?
    C83 C84 . 1.374(7) ?
    C83 H83 . 0.9300 ?
    C84 C85 . 1.344(7) ?
    C84 H84 . 0.9300 ?
    C85 C86 . 1.381(6) ?
    C85 H85 . 0.9300 ?
    C86 H86 . 0.9300 ?
loop_
    _geom_angle_atom_site_label_1
    _geom_angle_atom_site_label_2
    _geom_angle_atom_site_label_3
    _geom_angle_site_symmetry_1
    _geom_angle_site_symmetry_3
    _geom_angle
    _geom_angle_publ_flag
    P1 Cu1 P4 . . 121.14(4) ?
    P1 Cu1 P3 . . 116.55(4) ?
    P4 Cu1 P3 . . 98.34(4) ?
    P1 Cu1 P2 . . 99.18(4) ?
    P4 Cu1 P2 . . 113.90(4) ?
    P3 Cu1 P2 . . 107.84(4) ?
    C11 P1 C1 . . 101.16(19) ?
    C11 P1 C21 . . 102.58(18) ?
    C1 P1 C21 . . 101.84(18) ?
    C11 P1 Cu1 . . 120.82(12) ?
    C1 P1 Cu1 . . 111.41(14) ?
    C21 P1 Cu1 . . 116.42(12) ?
    C31 P2 C41 . . 102.5(2) ?
    C31 P2 C3 . . 103.4(2) ?
    C41 P2 C3 . . 101.98(19) ?
    C31 P2 Cu1 . . 116.47(14) ?
    C41 P2 Cu1 . . 119.01(14) ?
    C3 P2 Cu1 . . 111.45(15) ?
    C51 P3 C61 . . 101.95(19) ?
    C51 P3 C4 . . 103.15(18) ?
    C61 P3 C4 . . 102.94(19) ?
    C51 P3 Cu1 . . 116.12(13) ?
    C61 P3 Cu1 . . 118.01(13) ?
    C4 P3 Cu1 . . 112.72(13) ?
    C71 P4 C81 . . 102.67(19) ?
    C71 P4 C6 . . 101.01(19) ?
    C81 P4 C6 . . 103.92(18) ?
    C71 P4 Cu1 . . 118.60(14) ?
    C81 P4 Cu1 . . 119.15(12) ?
    C6 P4 Cu1 . . 109.15(12) ?
    Cl1 Ga2 Cl4 . . 111.68(11) ?
    Cl1 Ga2 Cl2 . . 108.81(10) ?
    Cl4 Ga2 Cl2 . . 111.63(8) ?
    Cl1 Ga2 Cl3 . . 108.46(12) ?
    Cl4 Ga2 Cl3 . . 109.03(9) ?
    Cl2 Ga2 Cl3 . . 107.08(7) ?
    C2 C1 P1 . . 116.6(3) ?
    C2 C1 H1A . . 108.1 ?
    P1 C1 H1A . . 108.1 ?
    C2 C1 H1B . . 108.1 ?
    P1 C1 H1B . . 108.1 ?
    H1A C1 H1B . . 107.3 ?
    C1 C2 C3 . . 114.3(3) ?
    C1 C2 H2A . . 108.7 ?
    C3 C2 H2A . . 108.7 ?
    C1 C2 H2B . . 108.7 ?
    C3 C2 H2B . . 108.7 ?
    H2A C2 H2B . . 107.6 ?
    C2 C3 P2 . . 115.3(3) ?
    C2 C3 H3A . . 108.4 ?
    P2 C3 H3A . . 108.4 ?
    C2 C3 H3B . . 108.4 ?
    P2 C3 H3B . . 108.4 ?
    H3A C3 H3B . . 107.5 ?
    C5 C4 P3 . . 114.3(3) ?
    C5 C4 H4A . . 108.7 ?
    P3 C4 H4A . . 108.7 ?
    C5 C4 H4B . . 108.7 ?
    P3 C4 H4B . . 108.7 ?
    H4A C4 H4B . . 107.6 ?
    C4 C5 C6 . . 114.6(3) ?
    C4 C5 H5A . . 108.6 ?
    C6 C5 H5A . . 108.6 ?
    C4 C5 H5B . . 108.6 ?
    C6 C5 H5B . . 108.6 ?
    H5A C5 H5B . . 107.6 ?
    C5 C6 P4 . . 113.4(3) ?
    C5 C6 H6A . . 108.9 ?
    P4 C6 H6A . . 108.9 ?
    C5 C6 H6B . . 108.9 ?
    P4 C6 H6B . . 108.9 ?
    H6A C6 H6B . . 107.7 ?
    C16 C11 C12 . . 116.8(4) ?
    C16 C11 P1 . . 121.4(3) ?
    C12 C11 P1 . . 121.8(4) ?
    C13 C12 C11 . . 121.7(6) ?
    C13 C12 H12 . . 119.2 ?
    C11 C12 H12 . . 119.2 ?
    C14 C13 C12 . . 119.5(6) ?
    C14 C13 H13 . . 120.2 ?
    C12 C13 H13 . . 120.2 ?
    C13 C14 C15 . . 121.2(6) ?
    C13 C14 H14 . . 119.4 ?
    C15 C14 H14 . . 119.4 ?
    C14 C15 C16 . . 119.4(6) ?
    C14 C15 H15 . . 120.3 ?
    C16 C15 H15 . . 120.3 ?
    C15 C16 C11 . . 121.5(5) ?
    C15 C16 H16 . . 119.3 ?
    C11 C16 H16 . . 119.3 ?
    C22 C21 C26 . . 118.6(4) ?
    C22 C21 P1 . . 119.4(3) ?
    C26 C21 P1 . . 122.0(3) ?
    C21 C22 C23 . . 120.0(4) ?
    C21 C22 H22 . . 120.0 ?
    C23 C22 H22 . . 120.0 ?
    C24 C23 C22 . . 120.1(4) ?
    C24 C23 H23 . . 119.9 ?
    C22 C23 H23 . . 119.9 ?
    C23 C24 C25 . . 120.0(4) ?
    C23 C24 H24 . . 120.0 ?
    C25 C24 H24 . . 120.0 ?
    C26 C25 C24 . . 120.0(4) ?
    C26 C25 H25 . . 120.0 ?
    C24 C25 H25 . . 120.0 ?
    C25 C26 C21 . . 121.3(4) ?
    C25 C26 H26 . . 119.4 ?
    C21 C26 H26 . . 119.4 ?
    C36 C31 C32 . . 117.3(4) ?
    C36 C31 P2 . . 118.7(3) ?
    C32 C31 P2 . . 124.1(4) ?
    C33 C32 C31 . . 120.9(5) ?
    C33 C32 H32 . . 119.6 ?
    C31 C32 H32 . . 119.6 ?
    C34 C33 C32 . . 120.2(6) ?
    C34 C33 H33 . . 119.9 ?
    C32 C33 H33 . . 119.9 ?
    C33 C34 C35 . . 121.6(6) ?
    C33 C34 H34 . . 119.2 ?
    C35 C34 H34 . . 119.2 ?
    C36 C35 C34 . . 118.2(5) ?
    C36 C35 H35 . . 120.9 ?
    C34 C35 H35 . . 120.9 ?
    C35 C36 C31 . . 121.8(5) ?
    C35 C36 H36 . . 119.1 ?
    C31 C36 H36 . . 119.1 ?
    C46 C41 C42 . . 118.5(4) ?
    C46 C41 P2 . . 118.9(3) ?
    C42 C41 P2 . . 122.6(4) ?
    C41 C42 C43 . . 119.1(5) ?
    C41 C42 H42 . . 120.5 ?
    C43 C42 H42 . . 120.5 ?
    C44 C43 C42 . . 121.8(5) ?
    C44 C43 H43 . . 119.1 ?
    C42 C43 H43 . . 119.1 ?
    C43 C44 C45 . . 119.9(5) ?
    C43 C44 H44 . . 120.1 ?
    C45 C44 H44 . . 120.1 ?
    C44 C45 C46 . . 119.7(5) ?
    C44 C45 H45 . . 120.2 ?
    C46 C45 H45 . . 120.2 ?
    C41 C46 C45 . . 121.1(5) ?
    C41 C46 H46 . . 119.4 ?
    C45 C46 H46 . . 119.4 ?
    C52 C51 C56 . . 118.2(4) ?
    C52 C51 P3 . . 125.3(3) ?
    C56 C51 P3 . . 116.5(3) ?
    C51 C52 C53 . . 119.9(4) ?
    C51 C52 H52 . . 120.0 ?
    C53 C52 H52 . . 120.0 ?
    C54 C53 C52 . . 121.8(5) ?
    C54 C53 H53 . . 119.1 ?
    C52 C53 H53 . . 119.1 ?
    C53 C54 C55 . . 118.8(5) ?
    C53 C54 H54 . . 120.6 ?
    C55 C54 H54 . . 120.6 ?
    C54 C55 C56 . . 120.5(4) ?
    C54 C55 H55 . . 119.8 ?
    C56 C55 H55 . . 119.8 ?
    C55 C56 C51 . . 120.8(4) ?
    C55 C56 H56 . . 119.6 ?
    C51 C56 H56 . . 119.6 ?
    C66 C61 C62 . . 118.1(4) ?
    C66 C61 P3 . . 120.4(3) ?
    C62 C61 P3 . . 121.5(4) ?
    C63 C62 C61 . . 119.3(5) ?
    C63 C62 H62 . . 120.4 ?
    C61 C62 H62 . . 120.4 ?
    C64 C63 C62 . . 121.0(5) ?
    C64 C63 H63 . . 119.5 ?
    C62 C63 H63 . . 119.5 ?
    C65 C64 C63 . . 119.3(5) ?
    C65 C64 H64 . . 120.3 ?
    C63 C64 H64 . . 120.3 ?
    C64 C65 C66 . . 120.8(5) ?
    C64 C65 H65 . . 119.6 ?
    C66 C65 H65 . . 119.6 ?
    C65 C66 C61 . . 121.5(4) ?
    C65 C66 H66 . . 119.3 ?
    C61 C66 H66 . . 119.3 ?
    C76 C71 C72 . . 117.6(4) ?
    C76 C71 P4 . . 120.3(3) ?
    C72 C71 P4 . . 122.1(4) ?
    C73 C72 C71 . . 120.4(6) ?
    C73 C72 H72 . . 119.8 ?
    C71 C72 H72 . . 119.8 ?
    C74 C73 C72 . . 120.1(6) ?
    C74 C73 H73 . . 119.9 ?
    C72 C73 H73 . . 119.9 ?
    C75 C74 C73 . . 120.1(6) ?
    C75 C74 H74 . . 120.0 ?
    C73 C74 H74 . . 120.0 ?
    C74 C75 C76 . . 121.0(6) ?
    C74 C75 H75 . . 119.5 ?
    C76 C75 H75 . . 119.5 ?
    C75 C76 C71 . . 120.6(5) ?
    C75 C76 H76 . . 119.7 ?
    C71 C76 H76 . . 119.7 ?
    C86 C81 C82 . . 117.9(4) ?
    C86 C81 P4 . . 121.2(3) ?
    C82 C81 P4 . . 120.8(3) ?
    C83 C82 C81 . . 119.6(5) ?
    C83 C82 H82 . . 120.2 ?
    C81 C82 H82 . . 120.2 ?
    C84 C83 C82 . . 121.2(5) ?
    C84 C83 H83 . . 119.4 ?
    C82 C83 H83 . . 119.4 ?
    C85 C84 C83 . . 119.6(5) ?
    C85 C84 H84 . . 120.2 ?
    C83 C84 H84 . . 120.2 ?
    C84 C85 C86 . . 120.5(5) ?
    C84 C85 H85 . . 119.7 ?
    C86 C85 H85 . . 119.7 ?
    C85 C86 C81 . . 121.3(5) ?
    C85 C86 H86 . . 119.4 ?
    C81 C86 H86 . . 119.4 ?
loop_
    _geom_hbond_atom_site_label_D
    _geom_hbond_atom_site_label_H
    _geom_hbond_atom_site_label_A
    _geom_hbond_site_symmetry_A
    _geom_hbond_distance_DH
    _geom_hbond_distance_HA
    _geom_hbond_distance_DA
    _geom_hbond_angle_DHA
    C14 H14 Cg1 2_556 0.93 2.7732 3.702(8) 175
    C55 H55 Cg2 1_565 0.93 2.6633 3.526(5) 155
data_global
_journal_date_recd_electronic     2012-05-27
_journal_date_accepted     2012-05-28
_journal_name_full     'Acta Crystallographica, Section E'
_journal_year     2012
_journal_volume     68
_journal_issue      7
_journal_page_first     m870
_journal_page_last     m870
_journal_paper_category     QM
_journal_paper_doi     10.1107/S1600536812024269
_journal_coeditor_code     XU5551
_publ_contact_author_name     'Prof. Qian-Feng Zhang'
_publ_contact_author_address
;
 Institute of Molecular Engineering and Applied Chemsitry
 Anhui University of Technology
 Ma'anshan, Anhui 243002,
 People's Republic of China
;
_publ_contact_author_email     'zhangqf@ahut.edu.cn'
_publ_contact_author_fax     '86 555 2312041'
_publ_contact_author_phone     '86 555 2311059'
_publ_section_title
;
Bis[1,3-bis(diphenylphosphanyl)propane]copper(I) tetrachloridogallate(III)
;
loop_
    _publ_author_name
    _publ_author_address
    'Nian-Nian Wang'
; Institute of Molecular Engineering and Applied Chemistry
 Anhui University of Technology
 Ma'anshan, Anhui 243002,
 People's Republic of China
;
    'Feng Hu'
; Institute of Molecular Engineering and Applied Chemistry
 Anhui University of Technology
 Ma'anshan, Anhui 243002,
 People's Republic of China
;
    'Tai-Ke Duan'
; Institute of Molecular Engineering and Applied Chemistry
 Anhui University of Technology
 Ma'anshan, Anhui 243002,
 People's Republic of China
;
    'Qun Chen'
; Department of Applied Chemistry,
 School of Petrochemical Engineering,
  Changzhou University, Jiangsu 213164,
 People's Republic of China
;
    'Qian-Feng Zhang'
; Institute of Molecular Engineering and Applied Chemistry
 Anhui University of Technology
 Ma'anshan, Anhui 243002,
 People's Republic of China
 Department of Applied Chemistry,
 School of Petrochemical Engineering,
 Changzhou University, Jiangsu 213164,
 People's Republic of China
;
