# Supplementary material for: Bis[1,3-bis­(diphenyl­phosphan­yl)propane]­copper(I) tetra­chlorido­gallate(III)
Source: Acta Crystallogr Sect E Struct Rep Online. 2012 Jun 2;68(Pt 7):m870. doi: 10.1107/S1600536812024269 (PMC3393151; doi:10.1107/S1600536812024269)
Supplement: Supplementary file 2 [file e-68-0m870-Isup2.hkl]

# 
# h,k,l, Fc-squared, Fo-squared, sigma(Fo-squared) and status flag 
# 
data_I
_shelx_title ' p21n in P2(1)/n' 
_shelx_refln_list_code          4 
_shelx_F_calc_maximum      346.80 
_exptl_crystal_F_000      2256.00 
_reflns_d_resolution_high  0.7686 
 
loop_ 
 _symmetry_equiv_pos_as_xyz 
 'x, y, z' 
 '-x+1/2, y+1/2, -z+1/2' 
 '-x, -y, -z' 
 'x-1/2, -y-1/2, z-1/2' 
 
_cell_length_a    21.0766 
_cell_length_b    11.2003 
_cell_length_c    22.6052 
_cell_angle_alpha  90.000 
_cell_angle_beta   99.424 
_cell_angle_gamma  90.000 
 
_shelx_F_squared_multiplier     1.000 
 
loop_ 
 _refln_index_h 
 _refln_index_k 
 _refln_index_l 
 _refln_F_squared_calc 
 _refln_F_squared_meas 
 _refln_F_squared_sigma 
 _refln_observed_status 
   4   0   0     4278.65     4349.31     88.88 o 
   6   0   0      124.57      115.85     14.29 o 
   8   0   0    26670.33    25866.75    472.83 o 
  10   0   0     7932.89     7860.08    165.64 o 
  12   0   0     1384.23     1548.35     82.61 o 
  14   0   0     5277.74     5446.77    138.05 o 
  16   0   0     2039.33     2295.67    152.77 o 
  18   0   0      721.92      826.26    104.78 o 
  20   0   0     4189.72     4707.31    280.96 o 
  22   0   0      205.13      283.31    104.19 o 
  24   0   0        8.52      -83.12     84.29 o 
  26   0   0        6.94       16.39     93.65 o 
   2   1   0     1821.32     1793.44     41.81 o 
   3   1   0    21347.27    22298.81    290.77 o 
   4   1   0     5058.33     4936.38     84.40 o 
   5   1   0    25813.37    27150.36    356.85 o 
   6   1   0     7250.63     7361.55    129.33 o 
   7   1   0     4229.84     3847.87     62.33 o 
   8   1   0      445.70      564.00     35.69 o 
   9   1   0    13732.16    13424.32    165.95 o 
  10   1   0     4576.24     3981.21     70.79 o 
  11   1   0     3177.64     3473.61     62.11 o 
  12   1   0     1406.66     1404.50     39.02 o 
  13   1   0    13426.64    13722.28    178.61 o 
  14   1   0     8961.81     8316.31    134.23 o 
  15   1   0      145.45       80.50     23.48 o 
  16   1   0     1209.62     1337.90     55.78 o 
  17   1   0     1422.46     1695.22     77.98 o 
  18   1   0     1537.91     1636.38     90.70 o 
  19   1   0       75.19       32.59     41.46 o 
  20   1   0     1379.69     1418.09    119.44 o 
  21   1   0      285.75      318.46     74.91 o 
  22   1   0        3.84      -42.24    121.75 o 
  23   1   0        5.21       29.79     60.36 o 
  24   1   0      415.25      537.77     96.37 o 
  25   1   0      266.97      166.83    120.58 o 
  26   1   0        7.00      -60.01     60.01 o 
   0   2   0     3069.97     3634.67     92.23 o 
   1   2   0     4633.64     5195.07    188.48 o 
   2   2   0    61527.78    63643.82   1047.07 o 
   3   2   0    13806.54    15101.67    229.07 o 
   4   2   0      492.03      443.46     29.95 o 
   5   2   0      245.01      263.78     17.80 o 
   6   2   0    12292.80    12552.67    180.13 o 
   7   2   0     9847.69     9871.31    149.14 o 
   8   2   0      657.67      500.43     28.38 o 
   9   2   0     1495.37     1331.89     41.70 o 
  10   2   0     2987.61     2775.42     54.49 o 
  11   2   0       90.78       59.48     14.10 o 
  12   2   0     5740.00     5981.62    107.85 o 
  13   2   0     1454.33     1139.85     64.92 o 
  14   2   0      367.37      450.56     32.56 o 
  15   2   0      144.90      122.31     24.55 o 
  16   2   0      665.99      717.79     41.88 o 
  17   2   0      479.59      436.32     59.55 o 
  18   2   0     1395.15     1598.31     87.48 o 
  19   2   0      506.25      631.24     98.18 o 
  20   2   0       16.52       51.00     44.69 o 
  21   2   0        9.95      -59.52     81.36 o 
  22   2   0      297.13      357.65     82.36 o 
  23   2   0      228.53      161.92     75.28 o 
  24   2   0       42.26      -22.07     65.71 o 
  25   2   0      167.09      304.07     86.08 o 
  26   2   0       98.21       -1.55     82.53 o 
   1   3   0      814.51     1035.65     27.49 o 
   2   3   0     1462.45     1585.55     36.06 o 
   3   3   0    49685.55    50957.18    656.52 o 
   4   3   0     7185.83     7730.83    117.49 o 
   5   3   0    24796.61    23835.52    321.58 o 
   6   3   0      220.14      182.17     17.91 o 
   7   3   0     1001.93     1168.09     38.26 o 
   8   3   0     9952.84    10085.91    157.03 o 
   9   3   0    10875.59    10963.11    170.97 o 
  10   3   0     1591.67     1442.53     47.33 o 
  11   3   0    12704.43    11917.90    188.42 o 
  12   3   0       76.04       65.87     21.65 o 
  13   3   0     1324.20     1329.27     91.96 o 
  14   3   0     4162.49     4071.94     92.97 o 
  15   3   0     2672.43     2509.53     73.38 o 
  16   3   0     5975.42     6420.35    136.67 o 
  17   3   0      141.64      109.93     31.83 o 
  18   3   0      337.04      303.36     40.67 o 
  19   3   0     1905.48     2199.57    130.63 o 
  20   3   0      444.34      568.92     63.21 o 
  21   3   0       84.94       96.73     68.57 o 
  22   3   0      557.08      336.82     78.90 o 
  23   3   0       16.60       94.34    125.26 o 
  24   3   0      343.58      490.07     91.87 o 
  25   3   0      460.77      435.57    142.24 o 
  26   3   0      121.08      310.23    121.75 o 
   0   4   0    16967.38    18284.25    401.32 o 
   1   4   0     3729.86     4193.80     91.00 o 
   2   4   0    10277.88     9740.25    153.73 o 
   3   4   0     1509.58     1587.31     39.94 o 
   4   4   0     2821.67     3008.78     52.41 o 
   5   4   0      817.07      784.75     36.12 o 
   6   4   0     1555.02     1055.88     42.85 o 
   7   4   0    10756.92    10743.53    171.76 o 
   8   4   0     2937.23     2898.08     66.41 o 
   9   4   0     7628.95     8295.41    139.93 o 
  10   4   0     4256.69     4327.63     89.76 o 
  11   4   0     6524.45     6055.17    141.81 o 
  12   4   0       37.08       18.61     20.48 o 
  13   4   0     1077.01      976.18     46.78 o 
  14   4   0     1403.86     1462.93     56.20 o 
  15   4   0      252.62      232.63     38.18 o 
  16   4   0      120.30      126.89     35.13 o 
  17   4   0     1343.38     1352.17     73.17 o 
  18   4   0      399.24      422.85     47.81 o 
  19   4   0      513.33      509.11     50.00 o 
  20   4   0        1.86      -14.49     33.14 o 
  21   4   0      382.80      347.68     49.04 o 
  22   4   0        9.17        4.68     90.14 o 
  23   4   0      136.96      -40.97     90.14 o 
  24   4   0      179.64      112.39    112.39 o 
  25   4   0      201.75      196.67    128.78 o 
   1   5   0     2174.47     2026.89     66.41 o 
   2   5   0      122.32      125.01     24.68 o 
   3   5   0     9640.56     9165.21    152.77 o 
   4   5   0       11.22       -7.29     13.90 o 
   5   5   0     4530.70     4832.73     78.25 o 
   6   5   0      263.73      243.26     23.25 o 
   7   5   0    14479.32    13422.67    202.67 o 
   8   5   0     6623.42     6947.39    122.01 o 
   9   5   0     4316.60     4568.43     93.72 o 
  10   5   0     5619.71     5490.86    109.77 o 
  11   5   0     1223.75     1213.71     74.48 o 
  12   5   0      233.41      242.57     44.23 o 
  13   5   0        1.33      -20.82     20.82 o 
  14   5   0     1238.11     1189.43     78.20 o 
  15   5   0     1350.76     1232.18     80.10 o 
  16   5   0        1.34      -29.12     29.12 o 
  17   5   0       84.66       40.24     40.67 o 
  18   5   0      854.44      982.32     99.36 o 
  19   5   0      468.70      328.70     96.00 o 
  20   5   0      168.38       73.57     43.32 o 
  21   5   0        3.74      -31.07     41.71 o 
  22   5   0       30.25       12.81     42.93 o 
  23   5   0      366.00      407.40    129.95 o 
  24   5   0        1.79       28.10    103.02 o 
  25   5   0      444.23      467.10    146.34 o 
   0   6   0       16.58       23.77     43.90 o 
   1   6   0     1248.46     1412.13     53.32 o 
   2   6   0     8481.17     8623.17    161.23 o 
   3   6   0     4120.29     3836.43     78.64 o 
   4   6   0       20.50       58.81     17.89 o 
   5   6   0     7399.38     7922.08    133.78 o 
   6   6   0     9967.54    10040.06    161.52 o 
   7   6   0     1489.49     1356.52     56.65 o 
   8   6   0      451.07      346.13     35.87 o 
   9   6   0     2523.19     2809.01     83.91 o 
  10   6   0      126.67       79.47     27.85 o 
  11   6   0      231.52      180.53     36.57 o 
  12   6   0      126.08      111.81     31.10 o 
  13   6   0     2691.55     2862.59    128.34 o 
  14   6   0      177.60      340.81     82.54 o 
  15   6   0       62.56       28.01     38.80 o 
  16   6   0      394.72      453.87     64.93 o 
  17   6   0        4.19       32.55     42.64 o 
  18   6   0        0.47       88.99     46.43 o 
  19   6   0      298.30      343.20     64.11 o 
  20   6   0       10.18       53.28     48.93 o 
  21   6   0        9.64      -25.46     42.37 o 
  22   6   0        5.53      -22.44     46.16 o 
  23   6   0       29.36       -8.99     74.00 o 
  24   6   0        0.51       94.83    118.24 o 
   1   7   0        8.16        2.25     21.29 o 
   2   7   0      236.76      296.43     45.28 o 
   3   7   0     3721.87     3553.39     92.25 o 
   4   7   0      330.70      230.96     28.13 o 
   5   7   0     1976.96     2165.94     59.82 o 
   6   7   0     8910.36     9505.81    205.99 o 
   7   7   0        1.88       20.27     24.60 o 
   8   7   0     4172.90     4271.56    109.23 o 
   9   7   0     1168.68     1031.52     64.17 o 
  10   7   0       13.01       33.38     26.86 o 
  11   7   0      164.87      135.52     34.33 o 
  12   7   0      630.98      692.92     53.29 o 
  13   7   0     1591.69     1722.54    116.00 o 
  14   7   0     1142.81     1060.38     81.58 o 
  15   7   0      236.28      206.53     62.24 o 
  16   7   0      340.72      417.25     76.27 o 
  17   7   0      303.90      307.24     62.72 o 
  18   7   0      521.06      663.48    102.58 o 
  19   7   0       14.55       29.75     51.79 o 
  20   7   0      115.76      140.39     59.02 o 
  21   7   0      253.10      196.65     64.20 o 
  22   7   0      178.51       73.72     52.23 o 
  23   7   0        0.86      -27.13     51.70 o 
   0   8   0      205.12      124.49     40.97 o 
   1   8   0       20.39       53.88     24.62 o 
   2   8   0       97.33       98.42     34.28 o 
   3   8   0      670.14      745.88     48.78 o 
   4   8   0     1873.00     1932.14     78.98 o 
   5   8   0     1377.76     1548.73    102.08 o 
   6   8   0     1489.27     1410.40     62.84 o 
   7   8   0     2271.97     2100.70     90.04 o 
   8   8   0      552.75      568.88     46.72 o 
   9   8   0      727.00      781.25     54.11 o 
  10   8   0      486.83      472.08     47.08 o 
  11   8   0     1960.44     2020.75     82.53 o 
  12   8   0     1029.19     1085.10     83.02 o 
  13   8   0       89.64      139.36     47.23 o 
  14   8   0      213.58      234.13     54.81 o 
  15   8   0       19.54        3.68     43.70 o 
  16   8   0        5.26       29.83     44.34 o 
  17   8   0        0.47       10.90     46.65 o 
  18   8   0      118.04       80.61     54.55 o 
  19   8   0        2.69       -6.96     56.55 o 
  20   8   0      236.34      333.68     74.31 o 
  21   8   0       96.14       68.64     65.61 o 
  22   8   0       82.93       19.18     62.58 o 
   1   9   0      240.94      289.43     39.04 o 
   2   9   0       65.20      127.02     35.99 o 
   3   9   0     2855.31     2472.90     88.20 o 
   4   9   0     1230.74     1267.14     96.96 o 
   5   9   0      350.87      353.19     50.28 o 
   6   9   0     1503.46     1753.39     91.32 o 
   7   9   0      891.54      878.64     77.94 o 
   8   9   0      298.91      217.68     46.99 o 
   9   9   0      509.07      507.50     60.68 o 
  10   9   0      331.00      257.61     48.31 o 
  11   9   0     1411.78     1467.91    330.13 o 
  12   9   0        6.86        0.92     41.10 o 
  13   9   0      227.18      307.51     86.55 o 
  14   9   0      129.14      -24.69     43.33 o 
  15   9   0       31.50       -0.50     48.45 o 
  16   9   0       65.58       34.37     50.78 o 
  17   9   0       92.26      116.75     58.10 o 
  18   9   0      485.34      494.03     78.60 o 
  19   9   0      397.25      304.17     76.35 o 
  20   9   0      264.49      262.75     72.45 o 
  21   9   0      173.27      354.73     80.75 o 
   0  10   0     1611.74     1583.37    104.89 o 
   1  10   0      820.74      898.25     61.11 o 
   2  10   0     4984.24     5187.64    193.31 o 
   3  10   0     1007.43     1102.09     79.69 o 
   4  10   0      178.20      141.81     43.44 o 
   5  10   0      144.70      137.82     52.50 o 
   6  10   0     1550.37     1650.14     95.14 o 
   7  10   0       18.71       21.07     36.89 o 
   8  10   0      703.72      544.12     67.66 o 
   9  10   0       32.46        0.58     37.49 o 
  10  10   0      716.44      674.84     71.41 o 
  11  10   0       62.25      121.13     96.58 o 
  12  10   0      131.04      102.81    111.21 o 
  13  10   0        3.65       73.80     80.78 o 
  14  10   0       10.41       84.68     66.91 o 
  15  10   0       76.54      232.93     78.79 o 
  16  10   0        4.13       48.57     70.32 o 
  17  10   0        0.07       -9.06     65.49 o 
  18  10   0      247.75      235.04     89.47 o 
  19  10   0        0.08      -93.48    125.26 o 
   1  11   0       77.38       37.55     40.90 o 
   2  11   0       59.97       11.01     65.51 o 
   3  11   0      665.97      692.90     71.79 o 
   4  11   0      307.71      383.26     61.48 o 
   5  11   0       36.64       25.47     44.22 o 
   6  11   0      266.07      218.70     53.06 o 
   7  11   0      148.72      159.41     50.06 o 
   8  11   0      273.60      335.83     62.34 o 
   9  11   0       14.48       50.88     49.63 o 
  10  11   0      363.63      430.10    119.99 o 
  11  11   0       79.36      159.47     69.73 o 
  12  11   0      667.10      878.05    115.46 o 
  13  11   0       26.90      -18.84     61.82 o 
  14  11   0       60.26       60.56     71.51 o 
  15  11   0        5.39       17.39     68.57 o 
  16  11   0      196.11      271.29    101.26 o 
  17  11   0       20.11      -25.57     68.43 o 
   0  12   0      831.80     1123.86    158.04 o 
   1  12   0      525.13      508.93     90.98 o 
   2  12   0       59.11      -12.68     45.87 o 
   3  12   0      656.51      578.58     74.91 o 
   4  12   0      138.77      198.16     57.96 o 
   5  12   0      138.02      114.94     54.11 o 
   6  12   0        0.92       -6.50     78.76 o 
   7  12   0      347.04      434.94     70.93 o 
   8  12   0     1285.11     1188.47     97.92 o 
   9  12   0       87.40       76.56     69.84 o 
  10  12   0      245.32      333.70     92.99 o 
  11  12   0      160.05       39.05     79.02 o 
  12  12   0      117.78      160.51     83.12 o 
  13  12   0        0.88      -36.91     70.48 o 
  14  12   0        8.08       42.26     69.30 o 
  15  12   0       54.08      114.43     72.16 o 
   1  13   0       60.39      -14.68     58.66 o 
   2  13   0        2.67       17.27     65.84 o 
   3  13   0        0.27       80.25     61.41 o 
   4  13   0      127.04       50.66     57.04 o 
   5  13   0        6.64       23.16     52.41 o 
   6  13   0       42.59      117.21     55.75 o 
   7  13   0      206.43      219.50     82.78 o 
   8  13   0       24.21      127.77     77.83 o 
   9  13   0      107.35      -53.48     69.07 o 
  10  13   0       26.67      -46.10     97.17 o 
  11  13   0      139.03       18.00     72.40 o 
  12  13   0        1.19      -46.61     63.84 o 
   0  14   0      204.56      471.79    132.29 o 
   1  14   0      592.43      704.22    115.81 o 
   2  14   0        7.93      146.43     81.51 o 
   3  14   0       17.57       37.46     71.19 o 
   4  14   0      152.95      279.45    127.02 o 
   5  14   0        6.76        0.09     54.96 o 
   6  14   0      110.72       59.97     79.67 o 
   7  14   0       21.43        2.75     74.91 o 
 -27   0   1      345.24      435.49    131.12 o 
 -25   0   1        1.19       23.41     87.80 o 
 -23   0   1       27.26       39.80     92.48 o 
 -21   0   1      843.16     1217.51    168.58 o 
 -19   0   1     7836.83     8920.60    407.40 o 
 -17   0   1       44.11       89.02     41.78 o 
 -15   0   1     4165.93     4540.92    124.91 o 
 -13   0   1     3591.00     3051.63     92.71 o 
 -11   0   1     3917.48     4136.26    105.93 o 
  -9   0   1     2452.44     2885.79     66.57 o 
  -7   0   1    22975.27    23298.85    397.67 o 
  -5   0   1    14324.88    14931.33    225.48 o 
  -3   0   1     4422.46     5299.68    181.46 o 
   3   0   1     1678.39     1800.70     52.96 o 
   5   0   1       10.53       18.57     12.66 o 
   7   0   1     5276.11     5434.86    115.38 o 
   9   0   1     8274.65     8034.20    165.49 o 
  11   0   1     2036.89     2018.90     68.40 o 
  13   0   1     2307.62     1893.87     71.49 o 
  15   0   1      524.85      608.02     47.80 o 
  17   0   1     4756.32     4576.00    168.85 o 
  19   0   1     1384.68     1461.50    105.17 o 
  21   0   1       60.39      -72.58     74.92 o 
  23   0   1       99.84       -1.17     88.97 o 
  25   0   1        2.24       14.05     98.34 o 
 -27   1   1        9.63       87.33     74.15 o 
 -26   1   1        0.12       89.56     77.81 o 
 -25   1   1      105.66       80.62     77.48 o 
 -24   1   1       54.48      139.77    113.56 o 
 -23   1   1      101.44       55.62     66.54 o 
 -22   1   1       84.72       41.63     62.17 o 
 -21   1   1       17.46        8.19     57.12 o 
 -20   1   1       64.23       35.12     55.46 o 
 -19   1   1     1473.66     1395.83    203.70 o 
 -18   1   1     2601.56     3038.37    115.32 o 
 -17   1   1      602.54      620.15     51.00 o 
 -16   1   1      518.49      582.00     40.08 o 
 -15   1   1      120.68      143.52     31.52 o 
 -14   1   1       90.40       54.06     17.24 o 
 -13   1   1      925.35     1060.40     39.86 o 
 -12   1   1     1308.51     1463.06     39.74 o 
 -11   1   1        8.00      -11.67     11.67 o 
 -10   1   1     4845.17     5179.02     93.60 o 
  -9   1   1     2418.91     2215.49     49.69 o 
  -8   1   1     6866.77     6914.66    100.74 o 
  -7   1   1      674.15      727.67     23.59 o 
  -6   1   1   114458.72   116250.38   1470.17 o 
  -5   1   1     4234.35     3705.66     62.78 o 
  -4   1   1     5556.86     5746.06     99.01 o 
  -3   1   1    14480.95    15588.81    234.10 o 
  -2   1   1    28657.52    30448.31    613.94 o 
   1   1   1    21835.03    24782.76    503.40 o 
   2   1   1    34870.01    35543.39    506.94 o 
   3   1   1     3293.56     3888.28     68.67 o 
   4   1   1      371.84      334.79     16.31 o 
   5   1   1     4642.53     5462.70     86.56 o 
   6   1   1      595.74      576.91     23.61 o 
   7   1   1    19057.47    18855.03    236.04 o 
   8   1   1       91.97       92.77     13.67 o 
   9   1   1     1900.34     2126.92     50.60 o 
  10   1   1       73.13       63.58     13.55 o 
  11   1   1      148.09      165.43     17.33 o 
  12   1   1     2365.27     2607.54     61.01 o 
  13   1   1      814.72      873.60     33.60 o 
  14   1   1      184.15      176.68     26.53 o 
  15   1   1      294.14      373.92     34.32 o 
  16   1   1     1882.89     1738.84     62.12 o 
  17   1   1     2504.23     2665.11     89.08 o 
  18   1   1      480.88      522.15     48.40 o 
  19   1   1      585.54      698.26    106.08 o 
  20   1   1      324.91      235.47     71.70 o 
  21   1   1      105.09       91.53     60.36 o 
  22   1   1       27.40      143.87     93.07 o 
  23   1   1      195.69      157.67     77.85 o 
  24   1   1        0.91       60.44     65.67 o 
  25   1   1       26.30      -61.47     61.47 o 
  26   1   1        2.69       90.14     79.47 o 
 -26   2   1        1.16       52.41    143.41 o 
 -25   2   1      286.82      256.97     93.07 o 
 -24   2   1       20.96       12.56     66.67 o 
 -23   2   1      159.61      145.85     68.81 o 
 -22   2   1      109.31       82.35     60.50 o 
 -21   2   1      304.99      344.74    155.12 o 
 -20   2   1     2925.34     3131.51    270.43 o 
 -19   2   1        3.39       25.89     43.29 o 
 -18   2   1      892.43      840.76     53.90 o 
 -17   2   1      362.18      450.01     40.72 o 
 -16   2   1     6305.15     6067.27    128.45 o 
 -15   2   1      636.37      715.26     38.22 o 
 -14   2   1     4404.77     4015.00     83.73 o 
 -13   2   1      497.63      486.71     41.71 o 
 -12   2   1    14834.48    14369.08    197.13 o 
 -11   2   1      806.42      773.07     29.93 o 
 -10   2   1     2385.88     2284.40     73.82 o 
  -9   2   1     1116.92     1156.17     70.99 o 
  -8   2   1     3498.41     3891.08     76.59 o 
  -7   2   1    17627.10    17298.25    242.03 o 
  -6   2   1    13895.68    13601.92    192.95 o 
  -5   2   1    31458.06    32923.36    431.70 o 
  -4   2   1    39696.22    40884.16    528.60 o 
  -3   2   1    44001.83    45073.92    578.77 o 
  -2   2   1    45804.10    49505.87    705.02 o 
  -1   2   1    21953.24    21604.11    316.30 o 
   0   2   1      811.18      933.96     26.27 o 
   1   2   1    14169.74    14388.25    193.34 o 
   2   2   1     1205.09     1295.33     33.92 o 
   3   2   1    16170.06    15447.66    272.39 o 
   4   2   1    11508.17    12308.34    171.87 o 
   5   2   1    26644.65    29420.61    388.34 o 
   6   2   1    20675.42    20607.25    281.34 o 
   7   2   1    33954.88    34284.12    454.87 o 
   8   2   1      562.88      574.65     28.28 o 
   9   2   1       12.28       31.06     14.62 o 
  10   2   1     3421.97     3378.12     61.97 o 
  11   2   1      475.11      516.95     24.60 o 
  12   2   1     5321.98     5079.77     94.10 o 
  13   2   1       40.16       -1.05     17.14 o 
  14   2   1     8246.58     8732.93    142.49 o 
  15   2   1       23.23       40.87     21.38 o 
  16   2   1     3813.41     3449.50     81.79 o 
  17   2   1        9.37       -5.15     26.61 o 
  18   2   1     5544.16     5961.47    218.82 o 
  19   2   1      134.30      117.26     50.18 o 
  20   2   1      258.38      183.07     52.50 o 
  21   2   1       43.33       63.26     58.98 o 
  22   2   1      390.93      482.33     85.21 o 
  23   2   1      968.58     1020.17    116.64 o 
  24   2   1        2.75       24.86     71.41 o 
  25   2   1      615.94      610.91    105.13 o 
  26   2   1        1.77      -25.31     62.77 o 
 -26   3   1        8.53       22.61     69.48 o 
 -25   3   1      468.26      550.68    102.86 o 
 -24   3   1        0.00      -25.84     68.48 o 
 -23   3   1       42.05      -58.76     58.76 o 
 -22   3   1       48.17      -30.60     59.33 o 
 -21   3   1     1277.26     1348.30    123.64 o 
 -20   3   1      138.33      142.76     39.09 o 
 -19   3   1      204.98      114.48     35.86 o 
 -18   3   1      280.41      202.42     40.52 o 
 -17   3   1       44.89       57.97     28.26 o 
 -16   3   1      155.48      157.49     44.94 o 
 -15   3   1     2020.56     1942.71     67.14 o 
 -14   3   1      108.87       81.15     26.73 o 
 -13   3   1     1494.91     1461.20     68.78 o 
 -12   3   1     1128.24     1161.58     46.45 o 
 -11   3   1     5883.07     5627.53    106.54 o 
 -10   3   1      714.90      727.15     43.13 o 
  -9   3   1       67.74       47.80     16.39 o 
  -8   3   1       52.16       32.60     14.26 o 
  -7   3   1    14119.01    14549.15    210.74 o 
  -6   3   1     2234.31     2841.88     59.03 o 
  -5   3   1     4630.84     5174.58     87.44 o 
  -4   3   1    11517.71    11928.90    154.23 o 
  -3   3   1    28785.47    29935.86    394.21 o 
  -2   3   1    30482.29    33274.06    434.19 o 
  -1   3   1     7294.10     7221.19    107.11 o 
   0   3   1    11057.40    10611.10    169.68 o 
   1   3   1     4871.38     4833.82     77.91 o 
   2   3   1     2003.81     2423.01     47.85 o 
   3   3   1    24989.62    26713.92    354.59 o 
   4   3   1    18998.82    18161.68    248.42 o 
   5   3   1     9443.23     9181.27    138.41 o 
   6   3   1      289.61      400.96     32.72 o 
   7   3   1      816.16      866.36     33.07 o 
   8   3   1       69.22      138.29     19.16 o 
   9   3   1    16601.19    16153.94    236.84 o 
  10   3   1     1039.15     1085.82     56.95 o 
  11   3   1      149.85      149.47     23.29 o 
  12   3   1       61.07      122.65     24.49 o 
  13   3   1     2998.86     2858.58     83.45 o 
  14   3   1        5.16       11.91     21.87 o 
  15   3   1        0.42        6.01     19.80 o 
  16   3   1     1124.81     1107.95     50.76 o 
  17   3   1       26.37       18.76     27.49 o 
  18   3   1      238.59      202.63     37.64 o 
  19   3   1     1283.06     1346.70     67.93 o 
  20   3   1      397.74      411.29     54.97 o 
  21   3   1       11.70       71.22     50.04 o 
  22   3   1        4.04       23.38     58.84 o 
  23   3   1      141.01      168.98    106.53 o 
  24   3   1        1.95       45.27     67.37 o 
  25   3   1       36.06       40.52    139.90 o 
  26   3   1       18.14      -32.78     83.12 o 
 -26   4   1       43.70      156.87    121.75 o 
 -25   4   1      210.16      112.39    115.90 o 
 -24   4   1      200.89       -1.17     92.48 o 
 -23   4   1       32.52        4.68     86.63 o 
 -22   4   1       40.73      -16.39     93.65 o 
 -21   4   1      151.34      131.04     54.50 o 
 -20   4   1        7.34      -18.67     32.64 o 
 -19   4   1      300.08      245.31     40.21 o 
 -18   4   1       37.98       21.94     33.90 o 
 -17   4   1     1183.37     1226.29     69.70 o 
 -16   4   1      487.16      512.16     50.56 o 
 -15   4   1     1077.74     1150.58     99.86 o 
 -14   4   1        1.88        7.27     20.33 o 
 -13   4   1     5305.74     4887.46    141.76 o 
 -12   4   1      513.92      471.84     42.04 o 
 -11   4   1     3366.16     3452.70     79.85 o 
 -10   4   1     5378.68     4981.27     98.28 o 
  -9   4   1    12367.79    11769.97    184.25 o 
  -8   4   1     6501.39     6566.87    115.02 o 
  -7   4   1     1463.89     1434.77     43.79 o 
  -6   4   1      621.68      795.55     53.08 o 
  -5   4   1     1432.79     1387.54     41.84 o 
  -4   4   1     2443.37     2251.11     44.10 o 
  -3   4   1      904.93     1008.23     30.18 o 
  -2   4   1    35201.84    34779.23    417.41 o 
  -1   4   1       39.19       46.45     13.03 o 
   0   4   1     1448.06     1194.76     39.61 o 
   1   4   1     2197.18     2131.26     54.98 o 
   2   4   1     8888.21     8177.84    125.95 o 
   3   4   1      222.30      293.44     20.19 o 
   4   4   1     2637.42     2322.06     57.30 o 
   5   4   1    27293.30    27616.10    338.37 o 
   6   4   1    30309.18    29610.11    447.55 o 
   7   4   1      118.61      150.38     19.91 o 
   8   4   1     4730.66     3992.03     81.23 o 
   9   4   1     9775.42     9215.96    151.73 o 
  10   4   1     2632.47     2737.68     71.59 o 
  11   4   1     2395.59     2099.80     61.34 o 
  12   4   1     5392.79     5464.06    114.78 o 
  13   4   1     1115.98     1142.69     50.12 o 
  14   4   1      344.80      335.21     34.20 o 
  15   4   1     1298.79     1254.14     89.64 o 
  16   4   1        0.32       91.47     34.13 o 
  17   4   1     2219.29     2312.23    108.53 o 
  18   4   1      302.58      301.61     42.40 o 
  19   4   1      263.90      284.58     55.74 o 
  20   4   1       66.97       54.04     37.68 o 
  21   4   1      369.11      447.16     91.07 o 
  22   4   1      160.46      168.13     81.95 o 
  23   4   1      179.43      298.52    124.09 o 
  24   4   1      155.78      135.80    107.70 o 
  25   4   1      152.49      159.21    104.19 o 
 -25   5   1      117.86      222.43    133.46 o 
 -24   5   1        0.23      -42.14    100.68 o 
 -23   5   1      131.23       55.02     98.34 o 
 -22   5   1        2.54       53.85     66.91 o 
 -21   5   1      166.09      244.01     51.83 o 
 -20   5   1       11.17       -4.38     40.58 o 
 -19   5   1        1.88       37.97     45.09 o 
 -18   5   1       50.07       91.28     45.77 o 
 -17   5   1      164.06      192.81     49.33 o 
 -16   5   1       96.14      110.96     42.03 o 
 -15   5   1       18.35       31.01     31.50 o 
 -14   5   1      384.04      443.17     65.22 o 
 -13   5   1       91.83       50.64     24.97 o 
 -12   5   1     2140.83     2069.23     64.29 o 
 -11   5   1     4354.65     4233.76     92.82 o 
 -10   5   1     1596.26     1729.10     55.64 o 
  -9   5   1     1538.97     1520.64     75.62 o 
  -8   5   1     1664.20     1664.81     71.05 o 
  -7   5   1     6210.19     5574.35    102.65 o 
  -6   5   1       11.22       28.68     13.21 o 
  -5   5   1     7964.61     7938.43    125.52 o 
  -4   5   1     6566.28     6067.35     92.96 o 
  -3   5   1       66.95       42.26     12.25 o 
  -2   5   1      981.22      860.56     27.64 o 
  -1   5   1    38198.95    38576.17    510.65 o 
   0   5   1     9912.25    10050.89    175.37 o 
   1   5   1      247.62      222.31     25.82 o 
   2   5   1      631.19      482.50     35.02 o 
   3   5   1    10442.00     9601.70    181.13 o 
   4   5   1     7455.28     7046.01    165.80 o 
   5   5   1      830.29      826.03     33.27 o 
   6   5   1     1259.75      883.12     37.06 o 
   7   5   1    10498.12    10663.71    148.47 o 
   8   5   1       37.15       25.90     17.78 o 
   9   5   1    10281.47     9867.77    165.08 o 
  10   5   1      493.01      384.23     41.77 o 
  11   5   1       15.03       32.24     21.75 o 
  12   5   1      229.47      322.63     37.77 o 
  13   5   1     1819.97     1901.83     64.60 o 
  14   5   1      222.56      183.01     40.61 o 
  15   5   1       74.81       56.64     30.75 o 
  16   5   1      276.68      273.23     49.79 o 
  17   5   1       49.65       21.03     43.33 o 
  18   5   1      464.96      429.03    101.13 o 
  19   5   1      999.61     1026.02     75.63 o 
  20   5   1       31.41       53.36     38.66 o 
  21   5   1        4.87       11.89     42.74 o 
  22   5   1        3.27      -12.02     41.87 o 
  23   5   1       60.63      314.91    132.29 o 
  24   5   1       65.75       97.17    103.02 o 
  25   5   1       15.97      -15.22    108.87 o 
 -24   6   1      121.89       60.88    121.75 o 
 -23   6   1       78.36      125.60     76.87 o 
 -22   6   1        7.55       -5.35     54.17 o 
 -21   6   1      198.85      284.62     84.68 o 
 -20   6   1       86.49       95.94     82.49 o 
 -19   6   1       20.17       37.19     48.85 o 
 -18   6   1      831.75      783.77     79.20 o 
 -17   6   1       17.83       12.40     40.79 o 
 -16   6   1      200.62      262.61     53.28 o 
 -15   6   1       29.60       21.63     50.36 o 
 -14   6   1      998.68     1147.04     79.66 o 
 -13   6   1       65.43       -5.52     35.93 o 
 -12   6   1      803.26      608.43     55.76 o 
 -11   6   1      217.07      146.85     40.07 o 
 -10   6   1     7474.22     6806.95    146.70 o 
  -9   6   1     1178.61     1108.94     76.21 o 
  -8   6   1     1129.00     1354.56     67.90 o 
  -7   6   1     3241.87     3259.48     87.30 o 
  -6   6   1    15962.68    15909.04    212.51 o 
  -5   6   1    13752.12    13738.59    202.27 o 
  -4   6   1     9179.62     9631.45    145.37 o 
  -3   6   1     1725.28     1710.85     42.14 o 
  -2   6   1       33.55       44.13     13.90 o 
  -1   6   1     6500.30     7179.60    153.93 o 
   0   6   1     8820.43     8671.90    162.26 o 
   1   6   1     1386.58     1329.87     56.44 o 
   2   6   1     9901.79    11218.89    199.18 o 
   3   6   1    12434.03    11731.79    181.52 o 
   4   6   1     6535.26     6972.81    121.27 o 
   5   6   1      959.22     1098.54     72.16 o 
   6   6   1     2226.91     2213.15     74.75 o 
   7   6   1     2709.03     2705.75     79.43 o 
   8   6   1     9871.78    10215.73    193.66 o 
   9   6   1      560.41      566.69     44.58 o 
  10   6   1     4005.97     4183.54    155.29 o 
  11   6   1       11.11       11.34     25.29 o 
  12   6   1     1395.52     1428.54     78.74 o 
  13   6   1      199.71      149.48     47.65 o 
  14   6   1        0.38      -26.50     26.50 o 
  15   6   1       49.46      -30.01     36.17 o 
  16   6   1     1622.55     1865.01    102.26 o 
  17   6   1      234.15      141.52     66.81 o 
  18   6   1       23.11       69.99     44.86 o 
  19   6   1       12.37       81.91     74.24 o 
  20   6   1      349.53      355.68     56.46 o 
  21   6   1        0.55      -21.23     41.53 o 
  22   6   1        1.15       -3.04     44.90 o 
  23   6   1      486.64      476.58     71.08 o 
  24   6   1      484.37      455.40    147.51 o 
 -23   7   1      164.05      231.12     85.65 o 
 -22   7   1       31.73      -53.57     53.57 o 
 -21   7   1       19.22       10.01     59.45 o 
 -20   7   1       56.53       62.44     54.23 o 
 -19   7   1      839.44      889.97     88.47 o 
 -18   7   1        3.45      -42.02     42.02 o 
 -17   7   1      154.17      154.58     51.85 o 
 -16   7   1       15.64        5.49     40.81 o 
 -15   7   1        4.84       33.04     40.33 o 
 -14   7   1     3052.59     3279.40    127.80 o 
 -13   7   1     8143.04     8487.76    231.03 o 
 -12   7   1       43.21        1.44     44.64 o 
 -11   7   1     2683.45     2485.60     94.63 o 
 -10   7   1       24.87       34.52     27.85 o 
  -9   7   1     1713.53     1484.33     65.16 o 
  -8   7   1       25.64       26.11     26.30 o 
  -7   7   1      466.46      487.09     40.77 o 
  -6   7   1        7.44       20.60     23.66 o 
  -5   7   1    13962.12    14159.75    217.96 o 
  -4   7   1     1897.88     1973.33     64.58 o 
  -3   7   1       56.70       17.97     17.95 o 
  -2   7   1      302.28      387.61     35.88 o 
  -1   7   1     3800.49     4144.34    101.80 o 
   0   7   1      571.38      756.21     44.68 o 
   1   7   1     4312.65     4441.69    122.07 o 
   2   7   1      161.89       83.09     24.30 o 
   3   7   1     8796.68     9494.82    227.78 o 
   4   7   1     1429.61     1400.71     69.71 o 
   5   7   1      800.62      695.06     41.18 o 
   6   7   1       58.69       81.35     26.57 o 
   7   7   1    10435.60    11099.72    208.99 o 
   8   7   1       21.84       -5.90     23.20 o 
   9   7   1        0.01       23.73     27.71 o 
  10   7   1       22.56      -12.97     26.16 o 
  11   7   1     7175.54     7263.30    162.05 o 
  12   7   1      723.33      715.90     55.04 o 
  13   7   1     1346.12     1148.62     66.31 o 
  14   7   1       17.01      -14.87     36.98 o 
  15   7   1     1100.76     1291.57    114.16 o 
  16   7   1       81.36       25.22     43.70 o 
  17   7   1      542.61      501.98     70.98 o 
  18   7   1      470.83      350.70     69.97 o 
  19   7   1       64.23       66.22     52.82 o 
  20   7   1       38.15      -34.66     51.34 o 
  21   7   1      524.18      651.02    107.27 o 
  22   7   1        4.46       11.12     47.23 o 
  23   7   1        0.47       27.28     57.18 o 
 -22   8   1      326.48      252.42     76.46 o 
 -21   8   1        1.42      -54.77     57.08 o 
 -20   8   1      356.30      269.89     69.82 o 
 -19   8   1       62.16       46.70     52.12 o 
 -18   8   1     1416.51     1579.90    201.31 o 
 -17   8   1      357.58      367.19     64.82 o 
 -16   8   1       47.52       16.82     46.03 o 
 -15   8   1      575.61      744.21     79.72 o 
 -14   8   1      960.36      984.97    114.06 o 
 -13   8   1     1268.07     1297.78     89.13 o 
 -12   8   1        0.17      -11.91     36.53 o 
 -11   8   1     1029.33     1178.17     65.59 o 
 -10   8   1     1666.00     1710.80     74.66 o 
  -9   8   1     2454.78     2066.16     79.17 o 
  -8   8   1       75.38       43.91     29.59 o 
  -7   8   1     4374.77     4350.34    113.05 o 
  -6   8   1       43.69       35.21     31.25 o 
  -5   8   1      150.87      128.98     49.90 o 
  -4   8   1     1613.56     1779.79     77.00 o 
  -3   8   1      168.98      286.57     39.03 o 
  -2   8   1     5887.33     5638.10    129.73 o 
  -1   8   1       38.23       50.15     30.02 o 
   0   8   1      394.30      522.64     60.32 o 
   1   8   1       27.34       67.84     26.25 o 
   2   8   1       99.66      127.07     28.50 o 
   3   8   1      165.92      132.11     42.53 o 
   4   8   1       11.22       35.09     32.44 o 
   5   8   1     1599.01     1605.65     81.88 o 
   6   8   1      159.82      221.07     34.33 o 
   7   8   1      841.95      869.93     53.72 o 
   8   8   1     1825.74     1942.45     76.24 o 
   9   8   1       31.12       32.43     29.67 o 
  10   8   1        3.13      -26.95     26.95 o 
  11   8   1       97.69       69.50     32.21 o 
  12   8   1     3103.74     3111.94    135.85 o 
  13   8   1     1104.11     1186.57     87.57 o 
  14   8   1      210.38      182.40     53.22 o 
  15   8   1      446.87      459.78     65.84 o 
  16   8   1     1195.01     1255.65     99.22 o 
  17   8   1      449.72      427.64     78.44 o 
  18   8   1        9.35      -17.78     49.66 o 
  19   8   1       83.96      142.68     59.96 o 
  20   8   1      605.59      725.84     88.93 o 
  21   8   1      228.21      161.44     70.84 o 
  22   8   1       37.89       81.36     82.78 o 
 -21   9   1        0.55       65.44     65.47 o 
 -20   9   1        6.57       51.88     62.96 o 
 -19   9   1        3.26      -20.80     56.33 o 
 -18   9   1      121.41      169.96     62.10 o 
 -17   9   1       94.93       74.53     57.23 o 
 -16   9   1       37.97       42.57     50.02 o 
 -15   9   1     1946.60     2209.44    121.42 o 
 -14   9   1       32.42       15.71     46.40 o 
 -13   9   1       13.33      -36.73     36.73 o 
 -12   9   1      132.04       96.93     59.50 o 
 -11   9   1      121.16       47.30     76.09 o 
 -10   9   1     1364.21     1566.26    115.92 o 
  -9   9   1     1359.54     1622.66     90.94 o 
  -8   9   1     2616.64     2332.26    104.10 o 
  -7   9   1      315.36      284.39     64.86 o 
  -6   9   1      237.52      192.70     84.33 o 
  -5   9   1       25.52       55.07     37.02 o 
  -4   9   1     2070.59     2297.37     99.39 o 
  -3   9   1      650.64      640.27     49.67 o 
  -2   9   1     2136.44     2103.89     78.07 o 
  -1   9   1     2152.89     1972.43     82.85 o 
   0   9   1     5441.94     5225.79    139.10 o 
   1   9   1       77.24      108.01     31.96 o 
   2   9   1       60.68       84.48     31.77 o 
   3   9   1      563.06      550.38     47.70 o 
   4   9   1       17.74      -22.39     34.46 o 
   5   9   1     5284.97     5314.88    250.27 o 
   6   9   1     2850.01     2698.34    111.64 o 
   7   9   1      222.10      218.82     70.34 o 
   8   9   1     1241.45     1232.54     82.00 o 
   9   9   1      805.43      873.53     72.24 o 
  10   9   1      724.01      628.23     66.12 o 
  11   9   1      705.43      780.17     61.11 o 
  12   9   1      599.26      738.16     73.90 o 
  13   9   1      495.43      588.04     88.11 o 
  14   9   1        0.80      -27.64     46.14 o 
  15   9   1      480.63      535.49     75.22 o 
  16   9   1       27.18       42.48     53.77 o 
  17   9   1        0.87       54.71     76.08 o 
  18   9   1        3.48      -49.06     49.06 o 
  19   9   1       93.28       89.50     58.56 o 
  20   9   1       96.30      161.84     66.63 o 
  21   9   1       66.65       53.27     75.19 o 
 -19  10   1      537.64      370.43    107.12 o 
 -18  10   1        9.22       83.17     79.04 o 
 -17  10   1      159.49      130.50     77.32 o 
 -16  10   1      268.52      262.72     84.82 o 
 -15  10   1       79.75      137.88     72.79 o 
 -14  10   1       27.33       14.49     62.02 o 
 -13  10   1      103.44       90.87     67.64 o 
 -12  10   1      211.38      158.72     68.50 o 
 -11  10   1       72.10      -18.01     51.73 o 
 -10  10   1       28.79       93.71     61.57 o 
  -9  10   1      210.19      165.30     49.10 o 
  -8  10   1     1520.71     1563.46    110.24 o 
  -7  10   1       37.62      -14.30     38.24 o 
  -6  10   1      408.13      415.34     69.32 o 
  -5  10   1      282.06      312.08     53.90 o 
  -4  10   1     2426.71     2432.81    132.48 o 
  -3  10   1      109.51       63.48     57.33 o 
  -2  10   1        2.41      -28.74     28.74 o 
  -1  10   1      536.24      498.71     51.54 o 
   0  10   1      111.97       83.30     33.93 o 
   1  10   1       64.55       52.12     31.18 o 
   2  10   1     1810.58     2036.12    142.03 o 
   3  10   1      259.45      328.93     65.11 o 
   4  10   1       36.70       38.13     37.16 o 
   5  10   1      304.66      302.81     53.35 o 
   6  10   1     2527.58     2481.84    173.84 o 
   7  10   1      192.82      162.39     49.03 o 
   8  10   1      188.82      202.01     50.34 o 
   9  10   1      565.58      495.40     63.41 o 
  10  10   1     1225.48     1386.56     92.97 o 
  11  10   1     1087.73     1085.31    116.13 o 
  12  10   1      100.85      127.13     68.89 o 
  13  10   1       39.56       28.49     74.92 o 
  14  10   1      239.96       74.68     68.11 o 
  15  10   1        1.23      -24.75     60.64 o 
  16  10   1       28.29      -18.75     65.62 o 
  17  10   1        4.70        4.90     64.69 o 
  18  10   1       90.64      131.13     77.89 o 
  19  10   1       93.20       19.67     66.24 o 
 -17  11   1       27.14       13.21     70.04 o 
 -16  11   1        0.69       70.54     76.19 o 
 -15  11   1       10.23       27.13     73.67 o 
 -14  11   1      234.41      376.50     98.07 o 
 -13  11   1      194.73      145.82     83.95 o 
 -12  11   1       52.55       46.80     64.43 o 
 -11  11   1      117.75      100.75     66.63 o 
 -10  11   1      144.60      108.65     63.72 o 
  -9  11   1      272.15      178.76    202.53 o 
  -8  11   1       60.05      -19.43     40.35 o 
  -7  11   1     2082.34     2199.00    114.52 o 
  -6  11   1       23.53      -14.07     41.26 o 
  -5  11   1       72.71       73.48     44.51 o 
  -4  11   1      165.18      185.80     52.12 o 
  -3  11   1     2445.08     2660.97    121.90 o 
  -2  11   1      790.36      681.75     72.65 o 
  -1  11   1      467.77      423.17     59.77 o 
   0  11   1     1730.36     1765.08     83.77 o 
   1  11   1     2164.54     2468.23    114.37 o 
   2  11   1      133.88      187.86     71.32 o 
   3  11   1       83.91       37.19     42.51 o 
   4  11   1       17.43       -9.48     39.93 o 
   5  11   1      576.83      693.03     74.85 o 
   6  11   1       10.19        1.51     42.30 o 
   7  11   1        1.21       -4.05     53.96 o 
   8  11   1        7.48       49.18     46.89 o 
   9  11   1     1276.94     1389.91    119.55 o 
  10  11   1      156.58      220.63     75.71 o 
  11  11   1        4.87       94.97     64.69 o 
  12  11   1       88.29      141.59    111.21 o 
  13  11   1      103.80       78.66     73.09 o 
  14  11   1       73.12      116.98     74.66 o 
  15  11   1        0.83      -16.04    127.60 o 
  16  11   1        8.54      -25.62     74.98 o 
  17  11   1      217.78      211.35     90.17 o 
 -15  12   1      189.35      353.04     91.33 o 
 -14  12   1       41.07      -10.98     65.00 o 
 -13  12   1       70.98       34.43    148.09 o 
 -12  12   1      107.16       53.50     83.70 o 
 -11  12   1       18.67       26.98     68.63 o 
 -10  12   1        4.97      -11.97    108.29 o 
  -9  12   1       22.45      -18.09     59.63 o 
  -8  12   1       16.91      -11.69     64.50 o 
  -7  12   1       53.99       60.34     50.90 o 
  -6  12   1      337.49      271.35     63.57 o 
  -5  12   1       21.45      -15.57     43.24 o 
  -4  12   1      827.80      823.87     83.31 o 
  -3  12   1        8.15        8.83     43.68 o 
  -2  12   1      225.38      198.44     54.57 o 
  -1  12   1       23.25       46.24     46.51 o 
   0  12   1       67.06      111.91     64.97 o 
   1  12   1       40.14       79.06     45.93 o 
   2  12   1      526.76      442.31     65.92 o 
   3  12   1       66.26       -4.11     44.58 o 
   4  12   1       61.36      113.24     49.54 o 
   5  12   1      313.51      310.28     64.12 o 
   6  12   1      194.10      243.17     60.53 o 
   7  12   1       22.57       13.75     49.04 o 
   8  12   1        1.34      -39.04     45.89 o 
   9  12   1       10.73       60.77     62.95 o 
  10  12   1      248.19      294.61     86.81 o 
  11  12   1      235.57      180.22    227.11 o 
  12  12   1      108.76      173.06     84.83 o 
  13  12   1      182.20      236.49     86.49 o 
  14  12   1      260.53      377.34    133.46 o 
  15  12   1       58.87       27.51     67.05 o 
 -12  13   1        1.18      -33.88     68.33 o 
 -11  13   1      322.35      325.25     88.75 o 
 -10  13   1      467.51      470.62    106.79 o 
  -9  13   1       11.18       24.44     69.65 o 
  -8  13   1     1009.73     1112.10    134.47 o 
  -7  13   1       37.75      100.56     74.49 o 
  -6  13   1      709.67      768.78     91.27 o 
  -5  13   1       31.57      -38.58     49.25 o 
  -4  13   1      257.98      280.64     68.41 o 
  -3  13   1      137.73      184.69     56.49 o 
  -2  13   1      629.29      824.46    112.05 o 
  -1  13   1       65.22      105.93     71.57 o 
   0  13   1      564.84      625.78    105.36 o 
   1  13   1       35.19      -17.71     62.77 o 
   2  13   1      118.87      174.73     71.96 o 
   3  13   1        2.77      -18.06     48.12 o 
   4  13   1       20.63      -16.48     49.05 o 
   5  13   1      170.18      229.58     64.36 o 
   6  13   1      206.92      134.75     61.15 o 
   7  13   1       10.27       26.74     55.19 o 
   8  13   1      315.52       86.26     79.35 o 
   9  13   1      224.25      289.49    145.75 o 
  10  13   1      371.79      161.20     93.65 o 
  11  13   1       84.08       66.08    117.65 o 
  -7  14   1       91.14       28.50    132.29 o 
  -6  14   1       44.06      -35.15     71.31 o 
  -5  14   1        2.94      -54.53     54.53 o 
  -4  14   1      215.62      115.37    126.43 o 
  -3  14   1      100.64       32.19    119.99 o 
  -2  14   1      272.77      333.63     91.71 o 
  -1  14   1       14.69       17.53     71.13 o 
   0  14   1        1.35       87.27     75.58 o 
   1  14   1       26.71       34.56     68.65 o 
   2  14   1       26.03      -29.14     69.43 o 
   3  14   1       51.70       96.91    106.53 o 
   4  14   1      106.05       50.37     60.54 o 
   5  14   1        0.93        0.16     59.56 o 
   6  14   1        0.10      -56.00     56.00 o 
   7  14   1      177.85      171.66     87.22 o 
 -26   0   2       55.31      259.89    129.95 o 
 -24   0   2       20.99      -19.90     86.63 o 
 -22   0   2        8.47       69.07     86.63 o 
 -20   0   2       14.00      -15.22     83.12 o 
 -18   0   2      644.70      442.52    107.70 o 
 -16   0   2     1290.52     1133.86     64.72 o 
 -14   0   2       14.83       15.26     23.45 o 
 -12   0   2     1300.83     1065.64     52.91 o 
 -10   0   2     5719.86     5590.54    121.24 o 
  -8   0   2     3520.21     4198.09     89.72 o 
  -6   0   2    17993.09    19949.52    481.15 o 
  -4   0   2    23468.97    21861.32    664.95 o 
  -2   0   2   120267.14   115443.34   3298.98 o 
   2   0   2    75208.58    80581.94   1598.40 o 
   4   0   2    27836.65    27826.61    468.53 o 
   6   0   2    19208.94    20303.00    354.54 o 
   8   0   2      808.51      806.58     38.99 o 
  10   0   2    17505.96    17178.60    319.08 o 
  12   0   2     7653.83     7525.71    171.76 o 
  14   0   2      301.56      365.91     52.00 o 
  16   0   2        2.33        5.88     38.25 o 
  18   0   2     8361.98     8660.94    263.87 o 
  20   0   2       55.26       71.41     74.92 o 
  22   0   2        5.76       14.05     78.44 o 
  24   0   2       19.16      -81.95     81.95 o 
  26   0   2        9.29       51.51    104.19 o 
 -27   1   2      362.79      291.97     87.09 o 
 -26   1   2        5.82       53.80    128.19 o 
 -25   1   2       69.70       71.47     69.48 o 
 -24   1   2       25.10      -44.58     61.58 o 
 -23   1   2      227.30       30.13     66.45 o 
 -22   1   2      500.02      559.65    105.36 o 
 -21   1   2       63.19       68.21     97.17 o 
 -20   1   2     2015.66     2071.00    251.70 o 
 -19   1   2     1095.27     1099.50    107.18 o 
 -18   1   2     1589.51     1616.41    118.73 o 
 -17   1   2      189.17      154.45     35.42 o 
 -16   1   2     2918.72     2798.19     78.36 o 
 -15   1   2     1270.98     1202.34     45.00 o 
 -14   1   2     2132.55     2338.68     59.52 o 
 -13   1   2     1438.76     1555.79     42.20 o 
 -12   1   2    14367.87    14090.49    192.63 o 
 -11   1   2    14393.12    13287.13    197.34 o 
 -10   1   2     3103.76     3524.08     75.70 o 
  -9   1   2      292.02      315.65     19.23 o 
  -8   1   2     2353.49     2518.72     53.94 o 
  -7   1   2     1791.84     1547.98     52.78 o 
  -6   1   2      321.35      282.95     25.41 o 
  -5   1   2    19673.90    19891.08    347.92 o 
  -4   1   2       25.20       31.24     14.71 o 
  -3   1   2    28342.51    29248.15    492.03 o 
  -2   1   2       90.47       38.68     11.58 o 
  -1   1   2     9243.38    10422.59    307.89 o 
   1   1   2    16260.67    17162.26    287.81 o 
   2   1   2     1286.99     1107.80     31.77 o 
   3   1   2    42144.45    43123.95    551.84 o 
   4   1   2    50994.60    52745.55    674.07 o 
   5   1   2      242.84      295.96     17.13 o 
   6   1   2     3343.47     3429.95     63.59 o 
   7   1   2    33834.96    34149.65    381.23 o 
   8   1   2      294.79      329.95     17.86 o 
   9   1   2     4308.38     4338.24     68.47 o 
  10   1   2        8.11       15.36     11.69 o 
  11   1   2    13098.92    12404.51    160.54 o 
  12   1   2    12012.84    11559.94    154.11 o 
  13   1   2      129.48      131.35     20.01 o 
  14   1   2     2229.40     2299.60     66.36 o 
  15   1   2     1451.85     1634.85     62.10 o 
  16   1   2     2769.25     2906.04     79.74 o 
  17   1   2        0.04       23.30     29.73 o 
  18   1   2     1380.54     1350.78     93.05 o 
  19   1   2     1778.04     2104.58    144.38 o 
  20   1   2      773.67      882.01     76.35 o 
  21   1   2       78.57       45.98     56.99 o 
  22   1   2       30.19       16.02     56.83 o 
  23   1   2      680.90      662.02     99.69 o 
  24   1   2       59.45       44.24     66.33 o 
  25   1   2       64.31       27.64     69.92 o 
  26   1   2        0.69       99.15     70.49 o 
 -26   2   2       53.08        6.90     76.57 o 
 -25   2   2       98.16      135.51     76.54 o 
 -24   2   2       46.93       27.34     63.26 o 
 -23   2   2      418.04      341.84     86.09 o 
 -22   2   2      547.66      438.99     86.08 o 
 -21   2   2       81.85       93.12     60.99 o 
 -20   2   2      650.71      649.16     96.01 o 
 -19   2   2       69.09       80.89     44.76 o 
 -18   2   2       85.54       51.82     29.38 o 
 -17   2   2      471.76      537.77     44.34 o 
 -16   2   2      142.60      208.18     31.67 o 
 -15   2   2      104.10       99.41     22.18 o 
 -14   2   2     5321.06     5262.61    107.21 o 
 -12   2   2       12.23       40.57     15.54 o 
 -11   2   2     3496.53     2956.33     63.74 o 
 -10   2   2      277.98      282.67     19.54 o 
  -9   2   2     1916.84     1834.50     51.27 o 
  -8   2   2     2972.86     3071.41     68.87 o 
  -7   2   2     6730.53     6751.12    116.62 o 
  -6   2   2     2647.66     2880.19     56.75 o 
  -5   2   2    23274.18    24161.65    323.41 o 
  -4   2   2      218.18      228.26     15.26 o 
  -3   2   2     6399.22     6236.00    104.00 o 
  -2   2   2    38029.94    41501.03    591.64 o 
  -1   2   2    42186.91    42408.25    723.29 o 
   0   2   2    25002.09    26291.49    438.93 o 
   1   2   2       17.68       26.81     11.34 o 
   2   2   2      119.64      161.43     14.84 o 
   3   2   2    20095.40    20842.21    276.69 o 
   4   2   2     7626.14     7264.10    121.91 o 
   5   2   2     3901.38     4234.90     73.62 o 
   6   2   2    15505.89    14498.58    205.79 o 
   7   2   2     6667.93     6625.23    108.99 o 
   8   2   2    10101.10    10048.14    155.26 o 
   9   2   2       35.01        7.53     14.48 o 
  10   2   2     6965.93     6609.86    157.71 o 
  11   2   2     8431.63     8606.41    134.45 o 
  12   2   2      253.92      239.13     25.57 o 
  13   2   2     2190.22     2257.30     64.48 o 
  14   2   2      636.02      596.30     37.00 o 
  15   2   2      560.25      663.15     39.59 o 
  16   2   2     1252.14     1282.56     52.43 o 
  17   2   2      530.43      439.92     40.35 o 
  18   2   2       65.17       49.62     29.71 o 
  19   2   2      471.22      558.45     64.29 o 
  20   2   2      519.77      546.57     67.41 o 
  21   2   2       82.70       23.44     54.35 o 
  22   2   2      243.71      284.76     76.10 o 
  23   2   2        2.71       33.95     62.91 o 
  24   2   2        0.80        8.61     64.55 o 
  25   2   2      156.63      157.57     74.64 o 
  26   2   2       40.44      -27.41     68.81 o 
 -26   3   2        4.24       42.39     74.08 o 
 -25   3   2        1.01       25.83     70.77 o 
 -24   3   2       98.61      138.66     76.77 o 
 -23   3   2        0.12      104.93     70.48 o 
 -22   3   2      284.32      279.74    142.24 o 
 -21   3   2      777.85      902.75    183.21 o 
 -20   3   2        3.45       20.12     46.07 o 
 -19   3   2        1.71       18.06     32.98 o 
 -18   3   2     2430.68     2677.07     87.51 o 
 -17   3   2      441.81      395.88     41.76 o 
 -16   3   2     2871.17     2771.58     94.62 o 
 -15   3   2      769.25      807.73     54.40 o 
 -14   3   2     1162.62     1247.48     55.77 o 
 -13   3   2     5136.37     5186.38    106.44 o 
 -12   3   2     1320.13     1090.03     48.48 o 
 -11   3   2       77.83      124.03     21.32 o 
 -10   3   2     9885.25    10044.38    161.38 o 
  -9   3   2      830.53      923.11     36.52 o 
  -8   3   2      644.53      698.05     53.23 o 
  -7   3   2     3825.18     4972.30     88.96 o 
  -6   3   2      366.54      291.56     20.72 o 
  -5   3   2     4157.97     4301.38     85.61 o 
  -4   3   2     2870.53     2561.48     58.28 o 
  -3   3   2     5833.92     5363.58     85.37 o 
  -2   3   2      328.91      471.39     18.15 o 
  -1   3   2      166.21      197.82     23.66 o 
   0   3   2    12678.85    12359.38    195.37 o 
   1   3   2       25.00       17.45     12.13 o 
   2   3   2     4724.00     4530.37     85.87 o 
   3   3   2    20937.38    22116.71    333.93 o 
   4   3   2      549.61      501.40     21.62 o 
   5   3   2      124.59       91.95     14.83 o 
   6   3   2      845.14      854.21     31.35 o 
   7   3   2    33656.39    34099.32    456.33 o 
   8   3   2      986.42     1044.12     41.57 o 
   9   3   2    13614.02    13176.18    199.93 o 
  10   3   2     3359.13     3546.33     78.09 o 
  11   3   2       38.70       27.68     19.86 o 
  12   3   2    10648.07    10607.75    175.82 o 
  13   3   2     3640.35     3387.99     89.56 o 
  14   3   2     1937.40     1699.69     78.27 o 
  15   3   2      469.20      557.99     37.61 o 
  16   3   2     3251.65     3661.97    117.01 o 
  17   3   2     1831.74     1902.42     92.49 o 
  18   3   2      832.92      801.26     55.30 o 
  19   3   2        0.02        4.62     30.45 o 
  20   3   2      263.97      326.93     60.08 o 
  21   3   2      462.71      544.25     81.15 o 
  22   3   2      367.15      374.85     65.93 o 
  23   3   2      262.92      441.13     86.84 o 
  24   3   2      389.96      313.61     84.00 o 
  25   3   2       21.28       67.90    105.36 o 
  26   3   2       29.50      173.26    104.19 o 
 -26   4   2      373.94      393.35    145.16 o 
 -25   4   2       66.56       56.19    114.73 o 
 -24   4   2       10.75      -88.97     88.97 o 
 -23   4   2        1.25      -73.75     80.78 o 
 -22   4   2      127.14      158.42     78.44 o 
 -21   4   2       22.00      -41.48     53.93 o 
 -20   4   2       97.28       72.31     38.05 o 
 -19   4   2      694.46      761.94     57.75 o 
 -18   4   2      326.57      275.19     45.35 o 
 -17   4   2      168.25      128.28     37.42 o 
 -16   4   2      939.29      875.07     67.93 o 
 -15   4   2      356.43      233.39     39.50 o 
 -14   4   2       73.56       50.94     29.43 o 
 -13   4   2     7057.06     7308.07    136.28 o 
 -12   4   2      750.47      756.72     40.02 o 
 -11   4   2      122.10       90.85     22.27 o 
 -10   4   2     1772.71     2018.69     59.66 o 
  -9   4   2    10937.57    10463.73    172.34 o 
  -8   4   2     6887.23     6443.78    116.63 o 
  -7   4   2      220.37      334.30     23.96 o 
  -6   4   2     6549.73     7249.24    119.99 o 
  -5   4   2     2814.03     2444.09     73.25 o 
  -4   4   2     5454.33     5527.13     84.49 o 
  -3   4   2      417.72      606.22     25.80 o 
  -2   4   2    21993.47    23937.13    294.42 o 
  -1   4   2      235.05      195.47     15.90 o 
   0   4   2     6483.30     6293.90    116.13 o 
   1   4   2    20357.47    19881.36    307.74 o 
   2   4   2     1953.60     1964.02     64.21 o 
   3   4   2     3951.98     3533.09     67.87 o 
   4   4   2    41318.54    40648.65    551.76 o 
   5   4   2      989.62      954.73     28.88 o 
   6   4   2      991.61     1112.35     36.54 o 
   7   4   2     1312.31     1451.35     77.70 o 
   8   4   2     1471.61     1106.88     40.94 o 
   9   4   2     5471.83     5488.51    104.04 o 
  10   4   2        8.15       31.09     19.85 o 
  11   4   2     6131.78     6100.03    117.28 o 
  12   4   2     1211.17     1133.50     48.98 o 
  13   4   2     1062.69      933.60     46.74 o 
  14   4   2      590.63      549.45     49.60 o 
  15   4   2        4.84      -20.97     23.34 o 
  16   4   2     1022.66      989.97     78.56 o 
  17   4   2      370.22      411.20     55.23 o 
  18   4   2      129.02      141.40     40.60 o 
  19   4   2      238.88      171.31     37.86 o 
  20   4   2      384.12      451.18     55.82 o 
  21   4   2      428.82      500.99     71.56 o 
  22   4   2        5.10       10.77     60.75 o 
  23   4   2       40.25        3.51     90.14 o 
  24   4   2      238.42      201.36    125.26 o 
  25   4   2       84.76       56.19     90.14 o 
 -25   5   2      499.24      577.15    159.21 o 
 -24   5   2        9.94        5.85    105.36 o 
 -23   5   2      241.61      249.36    117.07 o 
 -22   5   2       70.45      177.73     88.39 o 
 -21   5   2      157.24      175.15     56.55 o 
 -20   5   2      310.75      330.99     62.07 o 
 -19   5   2        3.09      -17.78     43.73 o 
 -18   5   2      502.00      550.24     74.23 o 
 -17   5   2      767.26      910.59     84.11 o 
 -16   5   2      770.90      798.64     62.76 o 
 -15   5   2      204.66      132.36     37.20 o 
 -14   5   2       97.46       31.75     29.12 o 
 -13   5   2     1268.06     1365.59     66.03 o 
 -12   5   2     4018.27     3523.16     84.82 o 
 -11   5   2     1039.47      915.71     56.92 o 
 -10   5   2      376.31      361.27     31.03 o 
  -9   5   2    14172.75    14073.94    216.39 o 
  -8   5   2     9242.79     8789.09    146.88 o 
  -7   5   2     6922.43     7087.35    144.23 o 
  -6   5   2     4538.99     4778.23     90.78 o 
  -5   5   2     6533.11     6001.51     94.23 o 
  -4   5   2      247.76      338.25     22.94 o 
  -3   5   2        2.31       27.78     11.81 o 
  -2   5   2     1410.58     1399.04     60.99 o 
  -1   5   2        5.40       12.79     16.03 o 
   0   5   2     2454.76     2449.92     65.23 o 
   1   5   2     2891.49     2621.87     78.74 o 
   2   5   2    23630.69    23963.28    372.29 o 
   3   5   2      337.10      247.30     21.36 o 
   4   5   2     2144.88     2316.78     56.03 o 
   5   5   2    23201.44    22231.89    311.60 o 
   6   5   2      448.79      465.39     21.86 o 
   7   5   2     2898.93     2995.22     56.64 o 
   8   5   2     1799.29     1911.58     87.79 o 
   9   5   2     1915.38     1594.90     51.94 o 
  10   5   2     1261.62     1207.57     62.22 o 
  11   5   2        1.52      -17.29     23.32 o 
  12   5   2     1342.29     1046.29     48.80 o 
  13   5   2      711.87      676.86     72.15 o 
  14   5   2       68.85       62.80     30.35 o 
  15   5   2      123.41       89.23     32.89 o 
  16   5   2      254.78      246.19     58.85 o 
  17   5   2      920.92      836.17     99.82 o 
  18   5   2      201.33      205.05     44.95 o 
  19   5   2      189.20      138.34     47.14 o 
  20   5   2        3.03       11.86     42.92 o 
  21   5   2      588.57      539.30     63.76 o 
  22   5   2      207.57      212.89     62.90 o 
  23   5   2      594.36      632.81     85.00 o 
  24   5   2        0.91      -18.73    106.53 o 
 -24   6   2       11.75      -31.61    113.56 o 
 -23   6   2        2.11      -63.80     63.80 o 
 -22   6   2       22.09      128.30     75.74 o 
 -21   6   2       15.40       39.60     54.73 o 
 -20   6   2        7.14       73.14     53.05 o 
 -19   6   2      106.21      144.41     54.17 o 
 -18   6   2       23.51       63.50     47.36 o 
 -17   6   2       11.09       19.47     40.64 o 
 -16   6   2      233.19      238.17     50.82 o 
 -15   6   2     3301.59     3259.18    195.64 o 
 -14   6   2       17.06      -15.83     77.41 o 
 -13   6   2     1391.66     1588.34     88.01 o 
 -12   6   2       10.84       54.40     37.12 o 
 -11   6   2     6422.19     6158.90    138.00 o 
 -10   6   2        4.53       -3.73     23.46 o 
  -9   6   2      889.53      810.65     47.30 o 
  -8   6   2     1145.21      942.70     63.19 o 
  -7   6   2     6524.77     6899.32    123.22 o 
  -6   6   2     1292.07     1653.40     44.27 o 
  -5   6   2      235.72      317.24     25.39 o 
  -4   6   2     6179.44     5166.24     86.63 o 
  -3   6   2     5196.61     5929.55     94.98 o 
  -2   6   2       21.95       49.59     14.58 o 
  -1   6   2      443.67      453.66     30.38 o 
   0   6   2     1641.05     1359.37     52.79 o 
   1   6   2     6253.03     6086.15    125.22 o 
   2   6   2       10.79      -16.88     16.88 o 
   3   6   2     1462.87     1213.58    113.38 o 
   4   6   2     8780.11     7973.71    135.31 o 
   5   6   2    17692.22    17251.42    254.04 o 
   6   6   2       14.37       28.10     21.66 o 
   7   6   2     3061.91     2859.36     83.11 o 
   8   6   2      229.99      164.91     30.76 o 
   9   6   2     3564.60     3585.52    120.82 o 
  10   6   2       25.58       16.06     26.36 o 
  11   6   2     1104.11      882.16     54.71 o 
  12   6   2     1109.00     1159.60     70.63 o 
  13   6   2      807.20      895.38     58.62 o 
  14   6   2      337.47      298.75     42.00 o 
  15   6   2      214.54      191.18     55.55 o 
  16   6   2       46.88       72.07     43.55 o 
  17   6   2      318.28      433.53     70.17 o 
  18   6   2       41.70       11.34     45.95 o 
  19   6   2      116.32       75.83     57.36 o 
  20   6   2       10.86       -7.34     43.78 o 
  21   6   2        5.40       51.97     47.37 o 
  22   6   2        0.16      -46.13     46.13 o 
  23   6   2        2.56       68.77     59.87 o 
  24   6   2        8.93      -32.78     97.17 o 
 -23   7   2       34.36      211.47     89.82 o 
 -22   7   2       11.51       -4.32     64.10 o 
 -21   7   2      109.01      105.85     59.71 o 
 -20   7   2      378.56      495.38     75.66 o 
 -19   7   2        9.12       13.59     50.20 o 
 -18   7   2      197.08      227.99     77.74 o 
 -17   7   2      136.67      123.25     51.68 o 
 -16   7   2     3028.61     3110.78    131.66 o 
 -15   7   2     1474.95     1575.69     97.99 o 
 -14   7   2      567.36      615.63     72.81 o 
 -13   7   2     1344.96     1426.55     88.91 o 
 -12   7   2      728.69      691.45    117.17 o 
 -11   7   2       99.21       28.12     38.53 o 
 -10   7   2      596.93      694.63     48.77 o 
  -9   7   2      620.90      651.58     53.42 o 
  -8   7   2    10161.21     9622.00    187.89 o 
  -7   7   2     2123.05     1736.78    101.72 o 
  -6   7   2      376.33      335.69     41.76 o 
  -5   7   2      591.67      511.34     33.60 o 
  -4   7   2      857.90      999.22     49.82 o 
  -3   7   2       19.37       32.88     24.83 o 
  -2   7   2      609.48      849.36     46.40 o 
  -1   7   2     6182.42     5814.19    127.16 o 
   0   7   2     1371.01     1684.91     71.81 o 
   1   7   2     2173.05     2307.69     72.45 o 
   2   7   2      396.05      432.43     37.75 o 
   3   7   2      825.48      881.33     47.62 o 
   4   7   2      176.45      242.24     32.78 o 
   5   7   2      475.71      419.97     49.02 o 
   6   7   2     1880.27     1989.02     82.45 o 
   7   7   2      686.10      704.15     48.32 o 
   8   7   2      258.10      216.70     43.60 o 
   9   7   2     1695.93     1607.90     69.84 o 
  10   7   2      106.80       52.01     38.72 o 
  11   7   2        5.30      -17.73     28.21 o 
  12   7   2      432.92      343.60     44.77 o 
  13   7   2       59.91       40.55     32.69 o 
  14   7   2     2143.79     2098.05    151.12 o 
  15   7   2     3478.15     3520.80    151.34 o 
  16   7   2       54.01       37.24     43.80 o 
  17   7   2      527.37      548.60    178.15 o 
  18   7   2      496.29      725.65     82.55 o 
  19   7   2       89.46      106.30     56.20 o 
  20   7   2       42.26       19.47     52.67 o 
  21   7   2       35.03       -2.43     51.20 o 
  22   7   2      509.63      571.02    102.83 o 
  23   7   2       37.49       95.28     55.32 o 
 -22   8   2       78.58       55.62     65.68 o 
 -21   8   2      215.58      291.19     72.73 o 
 -20   8   2       17.89       50.26     58.75 o 
 -19   8   2       42.15       41.44     51.02 o 
 -18   8   2       63.99       51.23     49.30 o 
 -17   8   2      652.01      672.97     80.06 o 
 -16   8   2      106.20       88.60     51.44 o 
 -15   8   2      296.12      227.97     57.50 o 
 -14   8   2      937.11      933.73     93.65 o 
 -13   8   2       33.08       72.60     44.51 o 
 -12   8   2      975.52      963.39     77.50 o 
 -11   8   2     2259.31     2003.62     98.76 o 
 -10   8   2      328.45      306.66     56.10 o 
  -9   8   2     1243.59     1261.52     64.05 o 
  -8   8   2      520.84      498.14     45.45 o 
  -7   8   2     4479.77     4492.65    114.39 o 
  -6   8   2     3426.20     3436.03    123.60 o 
  -5   8   2       92.57       79.53     28.06 o 
  -4   8   2      446.87      555.75     48.74 o 
  -3   8   2     3780.47     3914.39    103.01 o 
  -2   8   2      203.39      246.76     34.73 o 
  -1   8   2        0.62        9.32     23.25 o 
   0   8   2      133.36      133.64     35.03 o 
   1   8   2       56.11       23.98     25.14 o 
   2   8   2     1520.75     1833.95     70.74 o 
   3   8   2     2381.17     2433.51     79.89 o 
   4   8   2     1761.60     1549.65     74.11 o 
   5   8   2      672.67      707.43     59.25 o 
   6   8   2     3541.20     3789.93    142.56 o 
   7   8   2       16.71       12.41     27.20 o 
   8   8   2      263.44      184.85     42.07 o 
   9   8   2     1820.22     1986.80     80.29 o 
  10   8   2      487.68      681.83     54.41 o 
  11   8   2       35.65       44.92     32.89 o 
  12   8   2      959.82      806.71     61.57 o 
  13   8   2     1676.11     1621.03    104.26 o 
  14   8   2       11.21       54.78     50.83 o 
  15   8   2      181.54      129.07     62.29 o 
  16   8   2       65.93       56.52     50.77 o 
  17   8   2      732.14      859.98     87.13 o 
  18   8   2      455.99      526.38     79.32 o 
  19   8   2       85.16      141.84     60.90 o 
  20   8   2       10.27       26.58     57.62 o 
  21   8   2      139.09      176.67     66.89 o 
  22   8   2       16.81       19.53     53.32 o 
 -21   9   2      485.06      659.15    137.70 o 
 -20   9   2      724.51      737.41     93.08 o 
 -19   9   2      479.20      496.66    101.06 o 
 -18   9   2      476.62      559.01     82.93 o 
 -17   9   2      131.83      151.69     65.79 o 
 -16   9   2      255.12      172.28     57.44 o 
 -15   9   2       25.33      -18.50     44.68 o 
 -14   9   2      140.23      123.71     51.55 o 
 -13   9   2      187.49      101.65     62.02 o 
 -12   9   2       10.28       17.30     54.93 o 
 -11   9   2      201.13      314.17     70.49 o 
 -10   9   2      397.11      384.99    103.02 o 
  -9   9   2      580.93      513.23     60.15 o 
  -8   9   2      890.76      858.56     69.45 o 
  -7   9   2       11.94      -31.66     31.66 o 
  -6   9   2     2647.46     2728.60    110.37 o 
  -5   9   2      285.00      379.95     51.60 o 
  -4   9   2      171.97      141.38     68.50 o 
  -3   9   2      577.61      591.94     48.91 o 
  -2   9   2        2.71      -25.36     25.36 o 
  -1   9   2      938.58      914.57     57.02 o 
   0   9   2      962.07     1103.34     87.86 o 
   1   9   2     1224.82     1342.11     73.67 o 
   2   9   2       38.19       45.86     30.07 o 
   3   9   2      247.41      257.84     47.00 o 
   4   9   2      525.54      553.51     60.54 o 
   5   9   2      885.70      916.77    107.03 o 
   6   9   2      367.46      371.31     53.54 o 
   7   9   2      236.21      276.33     50.22 o 
   8   9   2     1170.31     1325.99     83.51 o 
   9   9   2     1815.86     1671.28     93.25 o 
  10   9   2      707.73      731.09     74.86 o 
  11   9   2      644.31      707.74     60.21 o 
  12   9   2      420.56      378.94     50.26 o 
  13   9   2      332.40      453.02     66.74 o 
  14   9   2      138.15      237.85     93.49 o 
  15   9   2      135.24      186.36     55.35 o 
  16   9   2        7.50       39.79     52.94 o 
  17   9   2       69.74      177.27     90.62 o 
  18   9   2      318.86      430.96     91.64 o 
  19   9   2       54.30      105.16     60.93 o 
  20   9   2        2.58       10.15     82.87 o 
 -19  10   2       27.33       55.24     77.89 o 
 -18  10   2       31.16      113.50     77.80 o 
 -17  10   2       22.00      -41.22     67.50 o 
 -16  10   2      354.12      363.96     91.61 o 
 -15  10   2        4.41        6.41     65.98 o 
 -14  10   2      666.92      535.87     96.67 o 
 -13  10   2      110.63      188.09     74.06 o 
 -12  10   2       53.18       61.60    107.70 o 
 -11  10   2        1.77      -10.42     51.97 o 
 -10  10   2      105.69       73.66     57.42 o 
  -9  10   2      287.97      330.79     74.34 o 
  -8  10   2     1417.34     1498.30     91.91 o 
  -7  10   2       48.83       93.86     42.53 o 
  -6  10   2      833.28      851.69    119.07 o 
  -5  10   2     1488.00     1511.08     91.04 o 
  -4  10   2     2284.27     2133.94    104.62 o 
  -3  10   2      587.76      664.99     68.67 o 
  -2  10   2     1061.15     1136.77     66.92 o 
  -1  10   2     1830.06     1883.53    138.93 o 
   0  10   2     5824.90     5840.24    255.15 o 
   1  10   2      596.33      612.88     53.91 o 
   2  10   2        3.55       63.92     36.95 o 
   3  10   2     1165.56     1469.10     88.92 o 
   4  10   2       28.32       81.11     39.46 o 
   5  10   2       24.58        8.09     36.69 o 
   6  10   2       54.92       64.55     39.31 o 
   7  10   2      169.54      101.82     42.94 o 
   8  10   2      751.00      791.39     81.40 o 
   9  10   2        7.16      -24.42     37.46 o 
  10  10   2       82.01       60.00     44.85 o 
  11  10   2       47.37      -15.61     39.79 o 
  12  10   2       24.01       43.55     56.48 o 
  13  10   2        3.34       17.84     60.64 o 
  14  10   2       63.09       18.24     65.77 o 
  15  10   2        1.18       39.55     66.99 o 
  16  10   2     1220.56     1311.67    138.57 o 
  17  10   2       15.88      -26.23     66.54 o 
  18  10   2       94.15       67.65     80.32 o 
  19  10   2       77.94      -26.29     56.38 o 
 -17  11   2        5.38       25.64     80.78 o 
 -16  11   2       48.17       66.04     81.36 o 
 -15  11   2      156.94      194.26     85.21 o 
 -14  11   2      450.50      392.68    189.07 o 
 -13  11   2        4.39       21.27     64.17 o 
 -12  11   2        5.75       12.08     61.63 o 
 -11  11   2      107.29       76.16     68.63 o 
 -10  11   2      449.63      317.44     80.68 o 
  -9  11   2        3.69       59.77     63.13 o 
  -8  11   2       20.99      -50.48     50.48 o 
  -7  11   2      120.92      117.62     49.54 o 
  -6  11   2      290.06      210.22     92.55 o 
  -5  11   2      705.97      680.86     73.69 o 
  -4  11   2      245.95      198.81     61.48 o 
  -3  11   2      247.55      282.41     56.18 o 
  -2  11   2     1601.23     1880.52    157.74 o 
  -1  11   2      429.96      351.56     53.73 o 
   0  11   2      406.71      391.94     49.18 o 
   1  11   2       11.32       38.61     41.05 o 
   2  11   2      167.16      210.26     80.74 o 
   3  11   2      217.99      204.50     51.57 o 
   4  11   2      469.48      468.18     65.59 o 
   5  11   2      382.56      407.79     63.31 o 
   6  11   2      131.56      115.28     47.71 o 
   7  11   2        1.17       31.30     44.34 o 
   8  11   2     1274.60     1153.23     90.34 o 
   9  11   2      524.70      526.23     71.78 o 
  10  11   2     1600.73     1731.18    142.17 o 
  11  11   2       55.29       53.65    141.65 o 
  12  11   2      476.19      501.48     97.24 o 
  13  11   2      116.01      233.69     79.72 o 
  14  11   2       76.34      184.21    100.68 o 
  15  11   2      144.06      306.44     95.98 o 
  16  11   2       61.47      112.36     83.18 o 
  17  11   2        5.75      -54.62     62.02 o 
 -15  12   2       28.09       68.42     70.96 o 
 -14  12   2       32.17      133.65     79.80 o 
 -13  12   2       42.33       27.03     80.28 o 
 -12  12   2        0.01      -58.64     58.64 o 
 -11  12   2        0.33      -24.96    136.38 o 
 -10  12   2      585.32      420.90     92.99 o 
  -9  12   2      556.89      731.47    111.98 o 
  -8  12   2      458.02      368.23     90.66 o 
  -7  12   2      521.83      695.25    107.01 o 
  -6  12   2      512.52      538.72     78.59 o 
  -5  12   2      764.57      901.83     86.45 o 
  -4  12   2        4.09       49.21     47.99 o 
  -3  12   2      181.42      160.00     54.61 o 
  -2  12   2      320.37      406.58     65.66 o 
  -1  12   2      685.99      671.67     96.12 o 
   0  12   2       27.07       45.99     57.42 o 
   1  12   2      119.14      130.89     49.99 o 
   2  12   2       62.63      101.38     49.69 o 
   3  12   2      178.04      206.49     56.65 o 
   4  12   2      226.89      241.33     58.18 o 
   5  12   2       14.43       58.94     48.10 o 
   6  12   2       47.87       70.14     50.63 o 
   7  12   2       81.40       38.57     48.37 o 
   8  12   2      187.24      135.61     70.13 o 
   9  12   2      242.96      206.51     61.62 o 
  10  12   2      688.48      798.84    116.99 o 
  11  12   2      118.20      127.59     95.41 o 
  12  12   2      117.84      229.19     85.60 o 
  13  12   2      234.66      202.48     83.78 o 
  14  12   2      180.84      107.66     74.08 o 
 -12  13   2        2.40      114.27     78.59 o 
 -11  13   2      126.26      158.60     75.94 o 
 -10  13   2       35.96      140.62     83.70 o 
  -9  13   2      135.64       48.99     77.13 o 
  -8  13   2       18.39       95.49     76.14 o 
  -7  13   2       66.67       77.60     72.34 o 
  -6  13   2       20.04       -9.87     70.60 o 
  -5  13   2       21.87       -6.58     82.88 o 
  -4  13   2      251.79      287.69     67.81 o 
  -3  13   2      543.26      490.70     79.51 o 
  -2  13   2        8.85       12.78     60.28 o 
  -1  13   2      177.21      289.60     81.90 o 
   0  13   2       40.24      121.79     73.17 o 
   1  13   2       26.98       30.41     67.31 o 
   2  13   2       12.35       66.67     61.27 o 
   3  13   2        6.09       11.70     48.75 o 
   4  13   2       40.42       21.35     50.90 o 
   5  13   2      135.45      125.28     56.20 o 
   6  13   2        1.25        3.20     52.72 o 
   7  13   2       31.98      113.27     60.44 o 
   8  13   2        0.09       13.98     56.00 o 
   9  13   2      282.55      253.70     91.87 o 
  10  13   2       64.89      -68.69     68.69 o 
  11  13   2      859.32      955.21    133.64 o 
  -7  14   2       44.52       -5.35     74.49 o 
  -6  14   2      383.81      262.82     92.71 o 
  -5  14   2        9.86      -57.86     76.09 o 
  -4  14   2      164.20      165.45     80.67 o 
  -3  14   2      163.09      189.56     84.13 o 
  -2  14   2      243.71      297.58     90.96 o 
  -1  14   2      463.36      414.94    132.29 o 
   0  14   2       46.47       16.89    108.87 o 
   1  14   2      149.87      213.06    118.24 o 
   2  14   2        5.33       65.22     69.30 o 
   3  14   2       23.79       14.21     65.25 o 
   4  14   2        1.37      -46.65     71.78 o 
   5  14   2       68.82       16.91     58.93 o 
   6  14   2      408.29      354.21    105.25 o 
 -27   0   3      151.24      320.77    133.46 o 
 -25   0   3      395.47      414.42    127.60 o 
 -23   0   3        0.61      -10.54     98.34 o 
 -21   0   3     5731.16     5118.22    310.23 o 
 -19   0   3       59.22       91.31     78.44 o 
 -17   0   3     1040.00      955.28    140.48 o 
 -15   0   3      459.77      426.66     42.59 o 
 -13   0   3    15139.25    15251.47    298.91 o 
 -11   0   3       11.52        7.49     15.65 o 
  -9   0   3    14511.69    13547.06    249.86 o 
  -7   0   3     1946.73     1724.02     61.93 o 
  -5   0   3    16917.16    18878.42    597.05 o 
  -3   0   3     5084.71     5620.45    211.89 o 
  -1   0   3    20179.34    23481.55    697.73 o 
   3   0   3    47877.12    49960.73   1005.97 o 
   5   0   3     1143.37     1269.24     54.86 o 
   7   0   3       11.30      -12.45     12.45 o 
   9   0   3    14776.04    15060.68    281.46 o 
  11   0   3      537.54      476.29     37.82 o 
  13   0   3     2672.43     3278.72     97.72 o 
  15   0   3      179.28      101.78     41.07 o 
  17   0   3      845.52     1054.03     88.02 o 
  19   0   3     2582.01     2580.75    137.34 o 
  21   0   3      557.58      440.18    115.90 o 
  23   0   3      146.00      175.60     96.00 o 
  25   0   3      243.87      272.77    111.21 o 
 -27   1   3       12.10       -7.28     68.26 o 
 -26   1   3       99.69        9.65     88.97 o 
 -25   1   3       50.40       -5.29     68.20 o 
 -24   1   3       39.98        2.98     64.15 o 
 -23   1   3      804.76      757.69    110.49 o 
 -22   1   3      282.31      334.30     84.67 o 
 -21   1   3      490.47      387.11     84.24 o 
 -20   1   3     1359.12     1458.45    233.55 o 
 -19   1   3        1.03      -41.56     44.70 o 
 -18   1   3      457.63      481.12    121.17 o 
 -17   1   3        9.31       39.16     30.24 o 
 -16   1   3      149.67      121.63     27.72 o 
 -15   1   3      258.57      215.61     25.06 o 
 -14   1   3      185.95      179.05     20.22 o 
 -13   1   3      566.02      537.98     27.49 o 
 -12   1   3     2545.32     2497.03     56.16 o 
 -11   1   3     2119.75     1979.68     47.46 o 
 -10   1   3     5405.38     5468.35     97.84 o 
  -9   1   3       12.68       40.82     13.36 o 
  -8   1   3    25668.66    26712.17    400.46 o 
  -7   1   3     3942.05     4043.48     85.32 o 
  -6   1   3     3029.10     3094.17     78.70 o 
  -5   1   3    17370.85    17946.59    319.76 o 
  -4   1   3    21675.72    22686.22    392.97 o 
  -3   1   3     2124.50     2147.20     55.29 o 
  -2   1   3     8223.26     9012.65    214.30 o 
  -1   1   3       26.76       45.06     13.17 o 
   0   1   3    45172.71    47711.32    940.37 o 
   1   1   3     7393.15     8132.33    177.55 o 
   2   1   3    12169.70    12192.87    259.51 o 
   3   1   3    65261.53    65841.99    763.05 o 
   4   1   3    60806.93    62445.82    726.91 o 
   5   1   3       27.45       17.28      9.69 o 
   6   1   3    13989.12    13722.25    178.94 o 
   7   1   3      188.38      258.06     18.70 o 
   8   1   3     7477.22     7127.75    108.09 o 
   9   1   3     3326.10     3067.85     60.80 o 
  10   1   3    10460.94    10997.11    144.25 o 
  11   1   3      605.55      718.84     29.17 o 
  12   1   3      837.24      994.05     37.37 o 
  13   1   3      139.43      176.50     21.80 o 
  14   1   3     1336.44     1564.32     56.60 o 
  15   1   3      307.70      276.92     57.08 o 
  16   1   3     1388.26     1653.95     61.90 o 
  17   1   3       61.25       20.32     29.57 o 
  18   1   3      218.93      163.16     43.13 o 
  19   1   3      381.45      391.04     48.78 o 
  20   1   3      123.18      176.93     52.92 o 
  21   1   3      427.38      411.03     80.32 o 
  22   1   3       16.94      -58.53     58.53 o 
  23   1   3       13.98       10.11     73.17 o 
  24   1   3        3.19       44.20     64.15 o 
  25   1   3       26.78      104.53     88.39 o 
  26   1   3       29.62      124.16     66.92 o 
 -27   2   3       12.94       35.77     80.55 o 
 -26   2   3       27.74      -35.72     72.15 o 
 -25   2   3      119.27      203.62     88.34 o 
 -24   2   3       37.88       -4.56     66.21 o 
 -23   2   3        7.16       82.51     72.00 o 
 -22   2   3     1705.75     1817.68    147.32 o 
 -21   2   3       46.18       54.92     59.82 o 
 -20   2   3      856.16      894.29    121.17 o 
 -19   2   3      864.15      924.27     78.58 o 
 -18   2   3     2283.99     2246.04    102.06 o 
 -17   2   3     1115.28     1287.44     72.38 o 
 -16   2   3     1628.35     1612.10     63.52 o 
 -15   2   3      625.45      726.91     51.58 o 
 -14   2   3     5258.31     5140.03    128.23 o 
 -13   2   3      479.58      515.42     53.00 o 
 -12   2   3       34.64       49.49     16.63 o 
 -11   2   3     1056.79     1119.72     40.51 o 
 -10   2   3     5490.17     5320.29    106.26 o 
  -9   2   3    10368.31    10885.04    166.83 o 
  -8   2   3     4575.25     4035.90    105.42 o 
  -7   2   3       69.53       99.77     18.41 o 
  -6   2   3     7552.39     7758.09    132.28 o 
  -5   2   3       59.42       69.25     18.25 o 
  -4   2   3      233.46      262.72     27.20 o 
  -3   2   3     5193.72     5355.45     92.49 o 
  -2   2   3     2135.87     2701.61     54.21 o 
  -1   2   3     3375.67     3318.08     72.28 o 
   0   2   3     2031.33     2340.35     56.20 o 
   1   2   3    69572.01    69477.86   1132.74 o 
   2   2   3     4084.73     3954.49     86.51 o 
   3   2   3    49205.68    49048.85    704.90 o 
   4   2   3     2240.58     2346.17     47.65 o 
   5   2   3    12222.76    12085.10    173.81 o 
   6   2   3      225.22      197.52     18.23 o 
   7   2   3      772.32      638.23     38.85 o 
   8   2   3     1991.60     1764.45     48.08 o 
   9   2   3       55.86        3.78     14.14 o 
  10   2   3     4582.24     4675.59     85.96 o 
  11   2   3     5489.24     5430.89     97.73 o 
  12   2   3     8762.76     8226.17    133.50 o 
  13   2   3     1553.81     1696.49     60.18 o 
  14   2   3     2691.16     2764.77     69.34 o 
  15   2   3      368.83      471.49     35.36 o 
  16   2   3     6330.19     6034.93    126.47 o 
  17   2   3      407.20      489.79     42.94 o 
  18   2   3     1425.23     1451.94     74.40 o 
  19   2   3      593.59      659.02     85.80 o 
  20   2   3     1415.67     1654.61    115.51 o 
  21   2   3      230.32      219.72    123.71 o 
  22   2   3      548.07      642.76     75.66 o 
  23   2   3      194.43      275.58     74.38 o 
  24   2   3      124.76      194.10     75.47 o 
  25   2   3      135.05      114.60     74.06 o 
  26   2   3        3.62      -26.44     96.58 o 
 -26   3   3       73.13       74.44    122.92 o 
 -25   3   3       54.56      105.37     78.44 o 
 -24   3   3      314.13      317.27     86.00 o 
 -23   3   3      237.59      170.90     75.47 o 
 -22   3   3      110.60       98.47     69.09 o 
 -21   3   3       73.30       43.29     62.12 o 
 -20   3   3      494.56      562.38     80.74 o 
 -19   3   3      634.79      537.09     70.03 o 
 -18   3   3      956.51      951.21     59.07 o 
 -17   3   3       86.98       50.40     33.44 o 
 -16   3   3       15.76      -13.40     29.91 o 
 -15   3   3     1302.87     1392.67     67.37 o 
 -14   3   3       43.27       22.98     26.21 o 
 -13   3   3     5471.53     5229.59    105.11 o 
 -12   3   3      311.16      315.83     43.04 o 
 -11   3   3      702.84      578.21     32.10 o 
 -10   3   3     6476.03     6687.61    118.07 o 
  -9   3   3      320.77      296.42     23.77 o 
  -8   3   3      131.62      119.55     23.66 o 
  -7   3   3    11625.12    11533.74    173.54 o 
  -6   3   3       30.68       42.15     13.58 o 
  -5   3   3     6796.27     7871.50    149.75 o 
  -4   3   3     6316.51     6845.84    119.10 o 
  -3   3   3     1077.38     1188.46     47.65 o 
  -2   3   3     7271.43     6451.63     98.44 o 
  -1   3   3     4796.50     5040.27     89.37 o 
   0   3   3     4506.66     3765.12    103.15 o 
   1   3   3      704.29      684.65     52.93 o 
   2   3   3    42102.98    40789.50    684.14 o 
   3   3   3    24291.07    24916.07    374.48 o 
   4   3   3      731.81      483.87     21.75 o 
   5   3   3    24898.65    26345.39    354.93 o 
   6   3   3    20187.66    18508.73    259.33 o 
   7   3   3      915.94      736.57     31.53 o 
   8   3   3       30.03       15.17     14.64 o 
   9   3   3     4178.82     4336.65     87.37 o 
  10   3   3     3357.16     3134.11     73.34 o 
  11   3   3    19785.20    19451.94    285.87 o 
  12   3   3     1753.29     1750.28     63.82 o 
  13   3   3     2456.92     2576.86     67.34 o 
  14   3   3      439.15      501.67     36.56 o 
  15   3   3      203.41      185.03     28.98 o 
  16   3   3      157.11      144.91     28.71 o 
  17   3   3      100.83      101.91     27.42 o 
  18   3   3      964.92     1157.65     56.40 o 
  19   3   3       45.02       25.48     36.48 o 
  20   3   3      442.30      622.07    115.99 o 
  21   3   3      137.49       98.35     50.44 o 
  22   3   3        2.13       60.54     76.79 o 
  23   3   3        0.02      -10.71     79.02 o 
  24   3   3        3.00       -1.17     96.00 o 
  25   3   3       74.75       66.73     83.12 o 
 -26   4   3        4.39      151.02    121.75 o 
 -25   4   3       21.12       -2.34     99.51 o 
 -24   4   3       24.46      -58.53     99.51 o 
 -23   4   3      520.95      624.65    105.54 o 
 -22   4   3       25.31       49.50     91.90 o 
 -21   4   3        0.63      -12.54     46.95 o 
 -20   4   3       85.27       20.31     44.42 o 
 -19   4   3       98.82       23.30     37.27 o 
 -18   4   3      150.85      137.43     39.45 o 
 -17   4   3       17.32        8.25     30.47 o 
 -16   4   3     3060.68     3260.78    104.47 o 
 -15   4   3     2868.42     2812.66     94.20 o 
 -14   4   3     1012.12     1107.17     96.48 o 
 -13   4   3      617.32      592.64     67.76 o 
 -12   4   3       34.23       50.28     21.52 o 
 -11   4   3     5901.82     5937.89    113.41 o 
 -10   4   3     3094.61     3025.70     71.87 o 
  -9   4   3     8979.99     8910.23    147.91 o 
  -8   4   3        0.28       55.23     16.95 o 
  -7   4   3     6822.11     5774.95    106.76 o 
  -6   4   3      580.70      599.85     28.83 o 
  -5   4   3        3.95       -3.76     11.51 o 
  -4   4   3       80.37      111.00     17.70 o 
  -3   4   3     3298.01     3069.34     55.27 o 
  -2   4   3      621.66      660.31     41.80 o 
  -1   4   3     1285.96     1049.91     31.23 o 
   0   4   3     2412.28     2572.24     62.79 o 
   1   4   3      362.73      228.96     21.90 o 
   2   4   3     1957.82     2094.03     82.70 o 
   3   4   3     1489.44     1294.62     63.15 o 
   4   4   3      378.02      517.27     52.09 o 
   5   4   3     1804.29     1635.27     37.28 o 
   6   4   3       49.31       82.75     13.58 o 
   7   4   3    10657.53    10122.46    159.01 o 
   8   4   3     2417.14     2300.85     58.66 o 
   9   4   3       57.63       70.39     23.40 o 
  10   4   3     8474.01     8017.48    147.57 o 
  11   4   3      356.13      402.71     57.95 o 
  12   4   3       12.28       11.88     20.46 o 
  13   4   3      290.25      367.05     34.23 o 
  14   4   3       21.00       18.41     24.15 o 
  15   4   3     3695.65     3814.75     89.33 o 
  16   4   3     1105.12     1155.41     71.99 o 
  17   4   3      247.58      213.81     33.46 o 
  18   4   3        1.30        4.07     31.85 o 
  19   4   3     1657.50     1741.31     90.18 o 
  20   4   3      263.21      319.63     52.78 o 
  21   4   3      317.21      180.79     54.48 o 
  22   4   3       24.40        3.98     61.67 o 
  23   4   3      404.64      573.80    102.56 o 
  24   4   3      126.63       59.70     92.48 o 
  25   4   3       42.33      184.97    107.70 o 
 -25   5   3       68.32       -4.68    118.24 o 
 -24   5   3       29.95       14.05    108.87 o 
 -23   5   3        3.26       19.90    105.36 o 
 -22   5   3      288.99      237.12     84.85 o 
 -21   5   3       35.86       -2.97     74.92 o 
 -20   5   3        8.13        3.88     44.98 o 
 -19   5   3      108.71      117.66     50.71 o 
 -18   5   3       60.47       40.96     42.90 o 
 -17   5   3      143.48      133.42     46.30 o 
 -16   5   3       98.28      125.84     37.85 o 
 -15   5   3        8.04       -0.26     30.06 o 
 -14   5   3     3777.84     3786.96    138.05 o 
 -13   5   3      343.74      406.29     57.28 o 
 -12   5   3        9.11        3.53     25.36 o 
 -11   5   3     1216.98     1133.76     47.55 o 
 -10   5   3      987.81      917.62     75.53 o 
  -9   5   3     4129.30     4265.33    107.52 o 
  -8   5   3      670.70      745.72     36.54 o 
  -7   5   3       14.29       16.25     17.44 o 
  -6   5   3     1743.79     1531.39     47.21 o 
  -5   5   3      377.99      300.87     29.50 o 
  -4   5   3      349.00      487.87     39.57 o 
  -3   5   3    12907.46    13780.23    183.82 o 
  -2   5   3    11367.54    10396.01    158.03 o 
  -1   5   3       57.90       94.23     15.19 o 
   0   5   3      326.82      227.76     34.47 o 
   1   5   3     2234.43     2054.39     59.93 o 
   2   5   3    14902.31    14448.44    239.90 o 
   3   5   3      535.55      637.59     64.17 o 
   4   5   3    11133.16    11007.25    170.57 o 
   5   5   3    23110.85    23727.66    331.98 o 
   6   5   3    18404.97    18371.45    238.17 o 
   7   5   3     1371.88     1308.20     41.28 o 
   8   5   3     1118.25     1192.74     43.71 o 
   9   5   3     9616.41     9710.31    161.82 o 
  10   5   3      237.99      281.43     29.80 o 
  11   5   3     3617.46     3625.72     85.86 o 
  12   5   3      209.23      199.15     51.87 o 
  13   5   3      517.70      450.71     44.49 o 
  14   5   3       45.47       23.83     28.27 o 
  15   5   3        1.18      -27.87     27.87 o 
  16   5   3      133.21      156.71     38.16 o 
  17   5   3      648.73      606.67     59.50 o 
  18   5   3       29.84       10.82     35.54 o 
  19   5   3      131.76       91.01     43.37 o 
  20   5   3       18.87      -16.71     41.81 o 
  21   5   3      160.83      118.84     50.43 o 
  22   5   3      210.88      250.90     66.63 o 
  23   5   3       86.45      178.71     65.72 o 
  24   5   3       20.79      -92.48     92.48 o 
 -24   6   3       94.45      -32.78    112.39 o 
 -23   6   3      199.87      293.08     93.10 o 
 -22   6   3       23.78       70.33     67.46 o 
 -21   6   3       23.81       43.03     53.31 o 
 -20   6   3      108.67      107.09     55.12 o 
 -19   6   3      247.47      170.38     54.84 o 
 -18   6   3      649.71      551.98     71.25 o 
 -17   6   3        1.91       -8.81     40.92 o 
 -16   6   3     2337.27     2409.87    125.14 o 
 -15   6   3     1184.65     1257.46     83.90 o 
 -14   6   3     1478.21     1415.66    107.27 o 
 -13   6   3       46.45       47.74     40.17 o 
 -12   6   3     3149.30     2844.14    113.37 o 
 -11   6   3      162.31      179.42     31.95 o 
 -10   6   3     1796.25     1909.10     69.33 o 
  -9   6   3      139.24      189.05     26.92 o 
  -8   6   3    10196.39     9405.45    159.16 o 
  -7   6   3     7026.83     6924.71    124.95 o 
  -6   6   3       19.35       31.03     18.93 o 
  -5   6   3     1785.20     1772.08     46.02 o 
  -4   6   3       66.15      162.61     18.82 o 
  -3   6   3     9002.23     8663.19    127.94 o 
  -2   6   3     6113.74     5221.61     95.63 o 
  -1   6   3      142.08      170.37     27.93 o 
   0   6   3     1000.36      853.65     43.09 o 
   1   6   3        6.92       -0.59     18.18 o 
   2   6   3      135.89      117.62     24.20 o 
   3   6   3      203.15      289.90     36.84 o 
   4   6   3      304.70      362.85     42.26 o 
   5   6   3      809.89      689.19     35.86 o 
   6   6   3    15391.77    16043.45    240.76 o 
   7   6   3     1473.62     1535.50     62.36 o 
   8   6   3     3404.86     3724.81    125.97 o 
   9   6   3      584.07      586.41     45.97 o 
  10   6   3      748.61      650.78     48.53 o 
  11   6   3       29.46       18.60     32.48 o 
  12   6   3      176.97      170.71     51.87 o 
  13   6   3      140.78      121.76     33.71 o 
  14   6   3     1734.56     1933.55     82.25 o 
  15   6   3        6.36      -20.37     32.44 o 
  16   6   3      114.55       62.17     43.05 o 
  17   6   3      268.46      304.16     76.11 o 
  18   6   3      856.15     1150.64    112.35 o 
  19   6   3       74.27       76.75     44.52 o 
  20   6   3      250.68      195.45     54.82 o 
  21   6   3      169.01      133.86     52.18 o 
  22   6   3      839.45      930.46     84.06 o 
  23   6   3      155.42       59.59     63.09 o 
  24   6   3      312.16      113.45     78.84 o 
 -23   7   3       16.93       -8.87     75.91 o 
 -22   7   3       20.35       46.37     75.67 o 
 -21   7   3      148.12      190.97     66.82 o 
 -20   7   3      150.36       26.77     50.37 o 
 -19   7   3        0.73      -48.42     48.42 o 
 -18   7   3       52.62      116.10     51.15 o 
 -17   7   3      168.66      145.41     52.36 o 
 -16   7   3      832.52      782.45     77.27 o 
 -15   7   3      854.45      789.32     74.16 o 
 -14   7   3      610.63      685.47     71.47 o 
 -13   7   3     2592.52     2321.15    108.46 o 
 -12   7   3     2698.34     2743.05    146.83 o 
 -11   7   3     1103.23      958.44     72.59 o 
 -10   7   3        7.57       20.43     25.82 o 
  -9   7   3      205.16      171.37     31.63 o 
  -8   7   3       30.05       12.73     23.76 o 
  -7   7   3     7188.17     6893.27    146.30 o 
  -6   7   3      105.11       95.93     26.52 o 
  -5   7   3     2191.73     2396.10     63.47 o 
  -4   7   3       95.79       66.29     31.42 o 
  -3   7   3     2392.80     2164.01     58.32 o 
  -2   7   3     4364.81     4795.64    106.61 o 
  -1   7   3       73.92       90.44     27.04 o 
   0   7   3      311.56      269.34     33.29 o 
   1   7   3     2086.86     1813.39    101.55 o 
   2   7   3     1187.74     1069.58    112.87 o 
   3   7   3      803.61      844.91     47.83 o 
   4   7   3     1007.66     1227.51     55.44 o 
   5   7   3     8857.51     8772.26    171.97 o 
   6   7   3      383.44      281.41     35.06 o 
   7   7   3     1628.87     1340.54     62.02 o 
   8   7   3       78.16       64.81     26.81 o 
   9   7   3     1070.02     1141.13     61.44 o 
  10   7   3       55.76       61.77     30.73 o 
  11   7   3      752.31      632.30     58.63 o 
  12   7   3       96.65      107.38     53.40 o 
  13   7   3     4131.39     3954.21    117.12 o 
  14   7   3       41.75      -11.30     31.56 o 
  15   7   3       20.05      -19.67     40.50 o 
  16   7   3      280.65      295.05     59.19 o 
  17   7   3       41.69       55.85     49.02 o 
  18   7   3      263.54      310.04     66.45 o 
  19   7   3      420.22      495.06     89.64 o 
  20   7   3       25.15        6.71     44.63 o 
  21   7   3        3.29       15.86     59.14 o 
  22   7   3       80.42       32.43     53.17 o 
  23   7   3       21.77       49.30     55.61 o 
 -22   8   3      166.26      223.10     72.20 o 
 -21   8   3        6.16       -0.43     56.58 o 
 -20   8   3     1472.19     1726.60    120.64 o 
 -19   8   3       50.02       93.66     56.16 o 
 -18   8   3      150.98       61.46     58.36 o 
 -17   8   3      660.66      635.35     79.39 o 
 -16   8   3      650.48      735.18     81.67 o 
 -15   8   3      677.36      711.96     78.14 o 
 -14   8   3       11.50       -6.88     41.89 o 
 -13   8   3      983.89     1098.85     84.09 o 
 -12   8   3      508.06      634.31     66.93 o 
 -11   8   3     1128.85     1343.75    153.10 o 
 -10   8   3      118.79       99.17     40.90 o 
  -9   8   3     2262.38     2202.55    101.22 o 
  -8   8   3     1190.63     1167.03     81.11 o 
  -7   8   3      460.48      535.00     54.27 o 
  -6   8   3     2272.90     1976.95    131.97 o 
  -5   8   3        3.31        9.80     23.91 o 
  -4   8   3      767.07      658.17     45.66 o 
  -3   8   3      638.30      658.16     56.78 o 
  -2   8   3     1212.89     1528.91     65.40 o 
  -1   8   3       95.30       83.93     26.60 o 
   0   8   3     3785.38     3586.94     99.27 o 
   1   8   3     1008.99      938.25     53.37 o 
   2   8   3        3.41       -6.06     24.04 o 
   3   8   3       57.63       44.10     28.67 o 
   4   8   3      337.53      276.49     42.99 o 
   5   8   3      292.61      329.61     57.55 o 
   6   8   3      643.17      621.68     58.56 o 
   7   8   3       11.60       25.86     33.76 o 
   8   8   3       60.80       34.48     30.36 o 
   9   8   3       15.30       21.43     28.65 o 
  10   8   3     1087.86     1021.70     62.66 o 
  11   8   3      121.67      121.79     46.14 o 
  12   8   3     1952.31     1984.22     87.51 o 
  13   8   3      175.44      171.95     42.02 o 
  14   8   3     1882.64     1915.78    107.15 o 
  15   8   3     1118.67     1058.15     90.17 o 
  16   8   3       12.66      -15.29     47.67 o 
  17   8   3      290.34      391.43     69.32 o 
  18   8   3      665.72      689.74     85.53 o 
  19   8   3      448.36      453.08     76.46 o 
  20   8   3       33.02      134.18     63.33 o 
  21   8   3      232.42      163.61     58.37 o 
 -21   9   3       29.07       59.66     65.71 o 
 -20   9   3       22.60       14.59     62.32 o 
 -19   9   3       17.88       54.97     58.49 o 
 -18   9   3        0.97       79.39     57.84 o 
 -17   9   3      551.60      441.04     75.96 o 
 -16   9   3      168.31      135.84     64.28 o 
 -15   9   3      278.38      179.33     57.04 o 
 -14   9   3       18.74       40.17     56.53 o 
 -13   9   3       32.24       32.49     56.82 o 
 -12   9   3      495.79      496.64     83.04 o 
 -11   9   3       87.63       93.17     64.39 o 
 -10   9   3     1223.70     1482.86    120.91 o 
  -9   9   3      116.50        8.68     78.44 o 
  -8   9   3       20.34       35.07     36.52 o 
  -7   9   3     1146.53     1193.06     78.50 o 
  -6   9   3     1434.14     1613.05     88.57 o 
  -5   9   3      138.96       78.29     38.06 o 
  -4   9   3     3376.49     3264.31     98.36 o 
  -3   9   3      201.02      133.28     32.71 o 
  -2   9   3     6163.06     6019.55    143.03 o 
  -1   9   3      180.01      254.36     38.30 o 
   0   9   3      651.91      666.92     51.11 o 
   1   9   3      439.07      486.05     46.13 o 
   2   9   3      244.53      218.96     36.52 o 
   3   9   3    10421.31    10286.55    243.29 o 
   4   9   3     1554.01     1800.92    150.20 o 
   5   9   3     2649.25     2877.72    113.26 o 
   6   9   3     2387.23     2175.44    100.80 o 
   7   9   3       20.10      -28.96     43.95 o 
   8   9   3     1256.35     1188.21     82.84 o 
   9   9   3      549.13      497.92     86.28 o 
  10   9   3     1961.61     1850.12    104.72 o 
  11   9   3       29.70       36.71     34.57 o 
  12   9   3       32.68       -2.56     35.80 o 
  13   9   3      693.50      705.18     64.91 o 
  14   9   3      330.31      315.28     62.37 o 
  15   9   3      253.52      335.80     64.20 o 
  16   9   3      553.34      437.78     73.39 o 
  17   9   3      374.19      507.43     77.52 o 
  18   9   3        7.46       -8.36     54.39 o 
  19   9   3      183.06      103.97     65.44 o 
  20   9   3      122.02      161.65     87.17 o 
 -19  10   3      607.12      588.30    112.05 o 
 -18  10   3       41.10     -128.78    128.78 o 
 -17  10   3       49.74       78.87     75.11 o 
 -16  10   3        2.03       10.65     96.00 o 
 -15  10   3        3.48       93.27     68.47 o 
 -14  10   3       26.89       48.31     67.64 o 
 -13  10   3       13.12      -27.81     54.56 o 
 -12  10   3       15.78       25.60     56.48 o 
 -11  10   3       81.37       39.80     56.96 o 
 -10  10   3      392.52      315.09    103.02 o 
  -9  10   3       91.04       29.43     55.02 o 
  -8  10   3       74.32       39.25     52.96 o 
  -7  10   3      100.33      183.78     53.26 o 
  -6  10   3     1655.58     1576.72    100.48 o 
  -5  10   3       36.26       39.83     40.52 o 
  -4  10   3       80.36      111.37     43.25 o 
  -3  10   3     4689.95     4866.70    156.48 o 
  -2  10   3      302.64      337.58     45.29 o 
  -1  10   3      519.30      507.31     52.00 o 
   0  10   3       11.41       41.21     32.25 o 
   1  10   3      235.95      147.25     37.93 o 
   2  10   3        7.17      -34.10     34.10 o 
   3  10   3      461.43      510.76     68.35 o 
   4  10   3      295.54      192.45     76.05 o 
   5  10   3      159.58       36.45     49.63 o 
   6  10   3        0.24      -33.27     35.05 o 
   7  10   3      390.54      474.75     80.72 o 
   8  10   3     1852.20     1502.67    127.32 o 
   9  10   3     1303.60     1199.39     88.80 o 
  10  10   3       83.19        1.70     40.83 o 
  11  10   3     2672.76     2713.45    142.06 o 
  12  10   3      193.55      292.59     57.35 o 
  13  10   3      182.95       74.60     63.29 o 
  14  10   3       27.81       50.13     67.45 o 
  15  10   3       29.71       -7.90     68.17 o 
  16  10   3      593.28      504.93    218.92 o 
  17  10   3       29.80        0.31    127.60 o 
  18  10   3        0.28       -0.52     61.28 o 
 -17  11   3       27.10       43.37     81.64 o 
 -16  11   3       16.51      -77.85     77.85 o 
 -15  11   3      173.82       80.01     79.61 o 
 -14  11   3       49.07      -47.56     65.81 o 
 -13  11   3      124.68      142.19     74.28 o 
 -12  11   3      332.29      258.23    148.68 o 
 -11  11   3        0.48      -19.60     63.22 o 
 -10  11   3       21.00       37.95     64.05 o 
  -9  11   3     1331.04     1412.08    131.99 o 
  -8  11   3       12.60      -13.92     58.34 o 
  -7  11   3      616.07      533.13    124.28 o 
  -6  11   3      425.01      458.42     73.01 o 
  -5  11   3     1150.29     1257.33     92.72 o 
  -4  11   3       56.04      129.81     50.19 o 
  -3  11   3      329.29      315.09     56.74 o 
  -2  11   3     1652.39     1676.96     99.50 o 
  -1  11   3     1342.48     1319.55     76.22 o 
   0  11   3       93.79      103.43     38.83 o 
   1  11   3      129.43      161.11     47.47 o 
   2  11   3       23.41      -38.22     38.22 o 
   3  11   3      364.04      432.49     61.98 o 
   4  11   3      177.71      144.76     47.38 o 
   5  11   3      816.52      767.93     84.72 o 
   6  11   3       22.86       48.07     61.52 o 
   7  11   3      193.63      379.03     62.32 o 
   8  11   3      162.36      106.09     53.10 o 
   9  11   3       62.16       65.87     47.13 o 
  10  11   3        6.67       10.20     54.71 o 
  11  11   3      248.88      272.94     99.10 o 
  12  11   3       55.99       48.47     64.95 o 
  13  11   3        2.83      123.44     71.73 o 
  14  11   3        0.42        7.60     69.12 o 
  15  11   3      400.31      371.93     94.46 o 
  16  11   3       80.96       65.03     77.34 o 
  17  11   3      123.22       36.70     77.85 o 
 -15  12   3       15.27      143.46     76.01 o 
 -14  12   3      138.73      211.29     87.33 o 
 -13  12   3      124.38       83.91     80.51 o 
 -12  12   3      141.48       37.83     72.00 o 
 -11  12   3       89.16        0.42     67.16 o 
 -10  12   3       11.93      -11.12     69.66 o 
  -9  12   3       51.73       28.83     66.16 o 
  -8  12   3      218.10      264.57     81.95 o 
  -7  12   3      160.60      197.81     73.81 o 
  -6  12   3      219.70      264.08    105.84 o 
  -5  12   3       97.04      151.91     54.57 o 
  -4  12   3      281.64      234.65     58.37 o 
  -3  12   3       10.65       96.41     52.37 o 
  -2  12   3      468.83      578.64    115.69 o 
  -1  12   3        3.41      -15.89     52.13 o 
   0  12   3        0.57       58.02     56.83 o 
   1  12   3        0.96      -11.63     44.44 o 
   2  12   3       31.31       84.48     47.39 o 
   3  12   3      436.63      560.75     77.54 o 
   4  12   3      386.62      423.36     67.76 o 
   5  12   3       12.07       26.93     47.42 o 
   6  12   3        4.24        7.09     46.51 o 
   7  12   3       92.52       52.55     50.28 o 
   8  12   3      241.43      276.23     63.86 o 
   9  12   3      407.62      262.98     64.81 o 
  10  12   3      337.97      362.63     69.83 o 
  11  12   3      341.35      299.78     93.27 o 
  12  12   3      894.61      970.96    128.56 o 
  13  12   3      135.91      -24.67     65.98 o 
  14  12   3       12.57        6.01     61.81 o 
 -12  13   3       63.29      105.76     73.45 o 
 -11  13   3       34.68      141.62    143.41 o 
 -10  13   3      402.11      320.32     93.95 o 
  -9  13   3        5.33       29.98     80.78 o 
  -8  13   3     1094.97     1003.07    133.64 o 
  -7  13   3        1.26      -41.33     65.00 o 
  -6  13   3      460.39      603.51    104.66 o 
  -5  13   3       97.09      162.23     76.04 o 
  -4  13   3      808.17      815.26    100.88 o 
  -3  13   3        1.20       12.71     64.88 o 
  -2  13   3      672.64      684.78    101.28 o 
  -1  13   3       32.70      -20.38     58.62 o 
   0  13   3      590.35      553.26     96.41 o 
   1  13   3        6.85      -47.92    105.36 o 
   2  13   3      164.56      163.80     60.83 o 
   3  13   3      184.27      229.21     63.83 o 
   4  13   3       24.51       19.75     54.97 o 
   5  13   3       97.79      136.20     59.76 o 
   6  13   3       40.84      -34.36     53.06 o 
   7  13   3      274.33      446.23     78.70 o 
   8  13   3      409.29      473.22     77.25 o 
   9  13   3       32.69       36.83     78.59 o 
  10  13   3      253.15      277.36     88.47 o 
  11  13   3      160.42      237.84     89.62 o 
  -7  14   3       13.89      -20.52     76.93 o 
  -6  14   3      113.49      105.74     77.69 o 
  -5  14   3       56.68       57.21     77.76 o 
  -4  14   3      607.61      770.31    187.31 o 
  -3  14   3       33.86       91.48     79.26 o 
  -2  14   3      341.61      287.13     91.47 o 
  -1  14   3      129.95       20.77     72.83 o 
   0  14   3       22.92       75.64    128.19 o 
   1  14   3       35.05      -32.74     73.17 o 
   2  14   3       41.47      104.58    187.89 o 
   3  14   3       13.78      -82.40     85.46 o 
   4  14   3        8.84        2.84     60.50 o 
   5  14   3       24.37      116.60     64.52 o 
   6  14   3       84.91      105.32     66.67 o 
 -26   0   4        0.77      -19.90    106.53 o 
 -24   0   4        4.89      -39.80    100.68 o 
 -22   0   4      872.56      852.26    162.72 o 
 -20   0   4       34.80      108.87     80.78 o 
 -18   0   4      238.68      292.67    100.68 o 
 -16   0   4     1261.73     1623.15    159.80 o 
 -14   0   4      609.18      568.23     63.08 o 
 -12   0   4     3597.85     3312.02     79.37 o 
 -10   0   4      782.37      860.93     39.41 o 
  -8   0   4     4364.72     6012.01    154.28 o 
  -6   0   4     1799.30     2699.59    145.16 o 
  -4   0   4    95565.38    93186.32   2699.59 o 
  -2   0   4      167.70      339.50     43.32 o 
   0   0   4    24683.10    22624.61    645.05 o 
   2   0   4    16946.22    18816.38    553.73 o 
   4   0   4     3951.96     3838.14    105.52 o 
   6   0   4     1973.31     2039.60     58.17 o 
   8   0   4     5728.58     4319.96    103.19 o 
  10   0   4        0.82       21.77     19.17 o 
  12   0   4      239.31      353.93     62.82 o 
  14   0   4      149.07       77.49     32.23 o 
  16   0   4     5661.75     5261.27    230.62 o 
  18   0   4      306.58      213.81     67.90 o 
  20   0   4       12.82       71.04     50.86 o 
  22   0   4      155.57      131.12     97.17 o 
  24   0   4       22.71      111.21    103.02 o 
  26   0   4       39.55      148.68     98.34 o 
 -27   1   4      193.62      245.64     87.42 o 
 -26   1   4       25.57       14.33     77.60 o 
 -25   1   4      233.83      114.53     79.62 o 
 -24   1   4      127.65      120.74    125.85 o 
 -23   1   4      440.65      215.65     82.11 o 
 -22   1   4      195.42      232.39     76.97 o 
 -21   1   4      426.95      319.39     80.81 o 
 -20   1   4     2440.77     2561.36    160.54 o 
 -19   1   4      160.05      334.06     76.57 o 
 -18   1   4      158.74      158.94     48.36 o 
 -17   1   4      151.95      206.21     49.90 o 
 -16   1   4       91.41       81.31     25.08 o 
 -15   1   4       88.41       71.09     23.41 o 
 -14   1   4     2616.45     2571.09     59.18 o 
 -13   1   4     8702.28     7673.64    149.29 o 
 -12   1   4     2576.57     2546.07     67.55 o 
 -11   1   4      812.51      877.10     58.04 o 
 -10   1   4     2440.49     2357.39     59.81 o 
  -9   1   4     2127.79     1861.42     58.13 o 
  -8   1   4      588.19      601.32     36.29 o 
  -7   1   4      186.31      146.88     39.59 o 
  -6   1   4    11337.64    11494.88    278.15 o 
  -5   1   4      503.61      656.39     74.97 o 
  -4   1   4    52748.95    53177.68    889.34 o 
  -3   1   4    57904.14    62394.06   1033.30 o 
  -2   1   4     1430.63     1560.09     46.16 o 
  -1   1   4    20052.78    19797.73    288.18 o 
   0   1   4     2832.90     2768.03     60.82 o 
   1   1   4    20933.54    20773.61    350.78 o 
   2   1   4    17485.49    18825.42    322.84 o 
   3   1   4        0.36        5.60      9.11 o 
   4   1   4    16499.25    16654.03    208.59 o 
   5   1   4     2673.23     2672.81     49.81 o 
   6   1   4       23.08       21.41     10.81 o 
   7   1   4        9.24       11.17     11.57 o 
   8   1   4       24.30       13.81     12.57 o 
   9   1   4    17537.95    16910.09    224.83 o 
  10   1   4    18606.56    17685.15    258.45 o 
  11   1   4     1953.52     2206.80     65.80 o 
  12   1   4       54.52       65.56     21.04 o 
  13   1   4     1055.32      889.02     52.26 o 
  14   1   4     1192.32     1185.29     60.93 o 
  15   1   4      258.18      187.49     30.50 o 
  16   1   4      604.69      526.42     43.59 o 
  17   1   4      703.17      531.87     50.67 o 
  18   1   4     2800.44     3039.54    100.69 o 
  19   1   4      402.53      491.93     52.30 o 
  20   1   4      928.24     1039.53     69.79 o 
  21   1   4     1126.00      981.26     85.10 o 
  22   1   4      320.04      228.20     73.26 o 
  23   1   4       75.40      105.71     63.48 o 
  24   1   4       31.92       -9.88     62.46 o 
  25   1   4      160.19      121.08     71.51 o 
  26   1   4      279.81       72.47    110.63 o 
 -27   2   4        0.74      100.88     78.43 o 
 -26   2   4        0.11       -4.23     76.87 o 
 -25   2   4       46.10       26.45     81.36 o 
 -24   2   4       16.54       22.49     79.02 o 
 -23   2   4      901.19     1146.72    128.62 o 
 -22   2   4       35.00       44.69    102.43 o 
 -21   2   4     1763.52     1921.43    145.58 o 
 -20   2   4      479.11      568.27     92.67 o 
 -19   2   4       79.22       55.42     86.74 o 
 -18   2   4       41.21        4.32     41.76 o 
 -17   2   4      116.53      128.85     29.95 o 
 -16   2   4      353.66      340.93     73.18 o 
 -15   2   4      171.85      211.85     35.20 o 
 -14   2   4     1104.95     1367.38     79.58 o 
 -13   2   4     6060.34     5856.59    111.08 o 
 -12   2   4      491.70      427.23     49.06 o 
 -11   2   4     4793.59     5178.38    124.63 o 
 -10   2   4    11425.33    11561.32    178.34 o 
  -9   2   4     4228.07     4239.33     87.25 o 
  -8   2   4     1603.34     1403.06    120.17 o 
  -7   2   4     9932.81    10344.14    208.24 o 
  -6   2   4     5671.79     5411.07    139.66 o 
  -5   2   4     2175.73     2221.19     66.21 o 
  -4   2   4    10883.27    11959.30    242.91 o 
  -3   2   4     7588.21     7722.40    128.26 o 
  -2   2   4     1461.21     1858.64     44.28 o 
  -1   2   4      302.34      304.74     23.92 o 
   0   2   4     4434.53     4143.68     87.74 o 
   1   2   4    11252.91    11109.06    201.39 o 
   2   2   4      589.62      445.37     26.79 o 
   3   2   4    23734.55    25692.50    440.55 o 
   4   2   4     2253.28     2814.84     63.51 o 
   5   2   4      989.06      893.80     48.17 o 
   6   2   4      434.97      490.43     25.22 o 
   7   2   4     3726.34     3673.95     72.34 o 
   8   2   4       60.79       48.08     17.98 o 
   9   2   4    28004.22    26700.81    339.17 o 
  10   2   4      116.13       64.88     17.78 o 
  11   2   4       46.98       22.14     16.54 o 
  12   2   4     1610.08     1576.06     51.73 o 
  13   2   4     6522.89     6661.23    117.89 o 
  14   2   4      296.43      261.66     28.69 o 
  15   2   4        7.37        8.75     23.50 o 
  16   2   4      128.18       66.19     27.42 o 
  17   2   4       51.76       86.78     30.35 o 
  18   2   4     1241.51     1270.43     71.27 o 
  19   2   4      184.41      175.36     47.55 o 
  20   2   4      290.56      358.70     60.54 o 
  21   2   4        6.27       58.32     47.45 o 
  22   2   4      491.29      447.24     71.75 o 
  23   2   4      193.30      106.40    111.21 o 
  24   2   4        0.85       85.85     69.48 o 
  25   2   4       66.89      105.59     72.72 o 
 -26   3   4        9.87      -22.91    117.65 o 
 -25   3   4       24.89      -60.07     64.00 o 
 -24   3   4       73.72      -39.73    104.19 o 
 -23   3   4      327.61      326.15     87.45 o 
 -22   3   4       10.61       51.44     67.04 o 
 -21   3   4       48.01       69.56     61.63 o 
 -20   3   4      997.89      982.07     89.42 o 
 -19   3   4       17.52       21.93     47.06 o 
 -18   3   4      786.46      825.74     72.15 o 
 -17   3   4       29.77       24.56     31.81 o 
 -16   3   4     4453.63     4482.08    126.05 o 
 -15   3   4      123.03       90.33     31.43 o 
 -14   3   4     1205.15     1168.13     60.98 o 
 -13   3   4       51.61       57.12     30.92 o 
 -12   3   4     2338.77     2634.82     66.81 o 
 -11   3   4     3454.03     3421.08     90.46 o 
 -10   3   4      375.69      402.02     33.20 o 
  -9   3   4       16.12       34.71     14.47 o 
  -8   3   4      383.35      345.44     22.96 o 
  -7   3   4     1402.81     1605.99     52.89 o 
  -6   3   4     1898.07     2173.56     54.39 o 
  -5   3   4     1104.74      713.34     72.49 o 
  -4   3   4      131.21      153.71     16.66 o 
  -3   3   4       11.51       30.26     12.10 o 
  -2   3   4     5076.25     5261.67    109.83 o 
  -1   3   4     1665.35     1508.21     73.21 o 
   0   3   4     7746.16     8022.81    134.70 o 
   1   3   4    23428.50    22243.83    386.93 o 
   2   3   4     5005.34     5351.29    148.15 o 
   3   3   4      168.44      248.58     25.87 o 
   4   3   4        3.11       23.49     13.95 o 
   5   3   4      517.17      531.25     25.15 o 
   6   3   4      400.91      532.42     27.01 o 
   7   3   4     1754.77     1803.73     48.86 o 
   8   3   4    23882.69    25039.57    348.27 o 
   9   3   4     1783.11     1896.92     54.34 o 
  10   3   4      123.38      117.65     22.73 o 
  11   3   4      294.22      227.27     43.02 o 
  12   3   4       21.48        0.91     19.23 o 
  13   3   4       13.27       43.69     21.59 o 
  14   3   4     4142.21     4377.88     93.82 o 
  15   3   4      233.78      183.89     28.80 o 
  16   3   4     1258.12     1245.88     54.45 o 
  17   3   4       12.85       45.25     26.50 o 
  18   3   4     2463.34     2645.19     80.00 o 
  19   3   4      663.15      636.08     60.76 o 
  20   3   4       24.14       43.10     44.40 o 
  21   3   4      109.51      130.01     53.59 o 
  22   3   4     1263.79     1356.13    183.66 o 
  23   3   4      199.65      209.49     65.93 o 
  24   3   4       37.41       55.02     93.65 o 
  25   3   4       25.18       -7.02     87.80 o 
 -26   4   4       73.91      -65.56    114.73 o 
 -25   4   4      161.23      149.85    122.92 o 
 -24   4   4      112.91      158.95    110.63 o 
 -23   4   4      255.15      280.24     82.17 o 
 -22   4   4        4.17      -24.51     69.66 o 
 -21   4   4       91.10      155.95     61.91 o 
 -20   4   4        0.82      -24.60     43.39 o 
 -19   4   4        8.23      -41.73     41.73 o 
 -18   4   4      159.23      156.26     51.04 o 
 -17   4   4      350.44      490.83     52.15 o 
 -16   4   4      223.83      180.51     39.54 o 
 -15   4   4     3661.15     3693.47    110.60 o 
 -14   4   4      766.10      708.65     52.71 o 
 -13   4   4      341.00      400.49     46.81 o 
 -12   4   4      322.56      296.86     37.83 o 
 -11   4   4     1647.01     1768.61     55.42 o 
 -10   4   4     4445.26     4581.28     92.69 o 
  -9   4   4     5616.67     5962.44    131.01 o 
  -8   4   4      686.20      814.34     35.24 o 
  -7   4   4     5714.60     6196.53    109.71 o 
  -6   4   4     1564.63     1564.98     71.64 o 
  -5   4   4      893.91     1036.84     36.08 o 
  -4   4   4     5216.19     4654.92     92.32 o 
  -3   4   4     1577.34     1720.49     47.78 o 
  -2   4   4     1149.18     1304.96     39.74 o 
  -1   4   4     3133.85     3096.33     66.31 o 
   0   4   4    16615.32    16339.39    314.25 o 
   1   4   4    11772.59    11715.03    224.73 o 
   2   4   4     7130.00     6981.93    163.90 o 
   3   4   4      113.52       80.71     34.23 o 
   4   4   4    12404.57    13408.35    259.20 o 
   5   4   4    29018.45    29594.14    451.85 o 
   6   4   4    11512.54    11387.53    173.70 o 
   7   4   4       68.82       81.71     17.84 o 
   8   4   4     2318.91     2203.14     58.12 o 
   9   4   4     1010.61     1112.64     64.22 o 
  10   4   4     1946.31     1888.17     57.53 o 
  11   4   4      615.30      628.48     39.00 o 
  12   4   4      214.37      161.49     27.92 o 
  13   4   4     4815.47     4673.82    103.79 o 
  14   4   4        4.82       -0.08     21.08 o 
  15   4   4        2.07       -4.32     22.46 o 
  16   4   4      161.61      204.02     51.57 o 
  17   4   4      165.59      115.24     31.11 o 
  18   4   4       64.71       62.69     29.36 o 
  19   4   4       41.08       93.13     42.93 o 
  20   4   4      161.77      149.36     48.20 o 
  21   4   4      152.47      150.59    112.39 o 
  22   4   4      268.27      338.82     84.39 o 
  23   4   4       32.00       92.30     86.05 o 
  24   4   4       22.31      -39.80     87.80 o 
  25   4   4       30.83      141.65    110.04 o 
 -25   5   4      202.77      241.16    142.82 o 
 -24   5   4       60.54      -80.78     98.34 o 
 -23   5   4      269.48      346.30     94.81 o 
 -22   5   4      148.29      163.18     76.65 o 
 -21   5   4      131.15      161.14     72.79 o 
 -20   5   4      157.48      154.34    100.09 o 
 -19   5   4      168.54      250.21     57.59 o 
 -18   5   4      586.34      565.19     59.13 o 
 -17   5   4      494.73      554.16     56.53 o 
 -16   5   4      493.39      484.80     52.55 o 
 -15   5   4     3105.93     3331.13    107.14 o 
 -14   5   4       48.43       12.74     31.91 o 
 -13   5   4     1791.47     1735.93     75.87 o 
 -12   5   4      744.02      722.64     51.32 o 
 -11   5   4     1409.14     1276.13     61.65 o 
 -10   5   4    11819.99    11331.84    184.80 o 
  -9   5   4     3190.06     3046.15     72.98 o 
  -8   5   4      316.88      435.43     33.96 o 
  -7   5   4    14797.95    14465.87    219.45 o 
  -6   5   4     2979.69     3086.06     99.36 o 
  -5   5   4     1597.42     1634.28     48.20 o 
  -4   5   4      150.38      151.14     29.28 o 
  -3   5   4      793.15      786.04     29.22 o 
  -2   5   4     3156.85     3231.81     66.39 o 
  -1   5   4      153.57      169.81     22.95 o 
   0   5   4     8923.37     8866.71    160.66 o 
   1   5   4     3203.83     2729.23     71.63 o 
   2   5   4     6388.20     6904.05    134.11 o 
   3   5   4       85.94      192.66     40.41 o 
   4   5   4     1818.38     1981.83     79.38 o 
   5   5   4        0.53       22.18     16.10 o 
   6   5   4      103.08       72.13     20.56 o 
   7   5   4     2117.75     1927.60     53.06 o 
   8   5   4       19.11      -16.31     16.31 o 
   9   5   4      166.81      231.86     27.17 o 
  10   5   4     2340.46     2746.78     71.71 o 
  11   5   4     1061.36      917.12     54.74 o 
  12   5   4      855.23      830.60     62.86 o 
  13   5   4      617.12      849.46     57.16 o 
  14   5   4      129.42      138.43     33.81 o 
  15   5   4     4288.96     4106.85    121.49 o 
  16   5   4       15.21       12.66     28.32 o 
  17   5   4      204.45      206.08     41.10 o 
  18   5   4        1.73        7.82     38.02 o 
  19   5   4      565.23      516.04     60.83 o 
  20   5   4      214.84      172.09     48.46 o 
  21   5   4      462.90      363.03     61.13 o 
  22   5   4       31.24       26.91     54.28 o 
  23   5   4      561.40      774.46    248.77 o 
  24   5   4      109.21      144.62     81.94 o 
 -24   6   4      133.57       72.83    108.87 o 
 -23   6   4      225.15      258.78     95.29 o 
 -22   6   4       12.08      -13.29     64.63 o 
 -21   6   4       11.05       53.62     71.60 o 
 -20   6   4       30.85       -1.45     44.21 o 
 -19   6   4      615.54      539.33     72.80 o 
 -18   6   4        7.76       13.04     41.90 o 
 -17   6   4      410.15      302.13     58.30 o 
 -16   6   4        5.23       28.28     41.33 o 
 -15   6   4      261.84      266.64     51.44 o 
 -14   6   4      182.12      258.76     51.88 o 
 -13   6   4     5163.12     4628.89    148.50 o 
 -12   6   4     2698.17     2489.48    128.45 o 
 -11   6   4     2007.72     1997.46     78.42 o 
 -10   6   4     2442.12     2548.32     84.03 o 
  -9   6   4     1979.19     1764.23     58.69 o 
  -8   6   4        0.55        3.67     19.58 o 
  -7   6   4      168.72      238.95     33.96 o 
  -6   6   4     2792.50     2741.43     68.22 o 
  -5   6   4     3310.65     3180.11     80.64 o 
  -4   6   4     3646.68     4032.96     74.77 o 
  -3   6   4     1180.58     1111.70     40.31 o 
  -2   6   4     5365.89     4517.49     92.74 o 
  -1   6   4    19842.48    20301.62    287.77 o 
   0   6   4      818.00     1077.69     48.09 o 
   1   6   4      650.48      618.34     39.13 o 
   2   6   4    12766.16    11480.32    205.69 o 
   3   6   4    27014.12    27305.77    428.63 o 
   4   6   4       67.68       23.59     20.45 o 
   5   6   4     3220.75     2747.18     77.52 o 
   6   6   4       26.12        8.76     18.28 o 
   7   6   4     6478.45     6551.05    141.33 o 
   8   6   4      189.13      134.50     34.64 o 
   9   6   4      399.17      295.99     36.86 o 
  10   6   4       64.79       67.14     29.74 o 
  11   6   4     4200.40     4325.65    116.13 o 
  12   6   4        0.01       -3.33     27.48 o 
  13   6   4        3.39      -23.24     37.68 o 
  14   6   4      258.81      234.76     86.18 o 
  15   6   4       53.47       -1.54     31.28 o 
  16   6   4      116.85      109.65     37.15 o 
  17   6   4     1000.24      988.63    156.87 o 
  18   6   4       57.00       51.31     40.39 o 
  19   6   4      183.82      170.49     71.81 o 
  20   6   4      153.51       78.42     50.36 o 
  21   6   4       87.75       61.62     54.12 o 
  22   6   4      133.28       54.61     49.43 o 
  23   6   4      109.68       28.90     60.25 o 
 -24   7   4        2.52       26.93    119.41 o 
 -23   7   4        4.08      -41.55     78.97 o 
 -22   7   4      170.12      369.42    100.51 o 
 -21   7   4      229.24      299.26     70.78 o 
 -20   7   4       12.68       54.34     51.53 o 
 -19   7   4        0.60      -27.31     46.22 o 
 -18   7   4     2401.91     2474.44    126.53 o 
 -17   7   4     1045.16      842.46     81.80 o 
 -16   7   4      235.17      320.98     60.80 o 
 -15   7   4      504.94      564.98     69.43 o 
 -14   7   4     2090.24     1977.61    104.96 o 
 -13   7   4       42.91       73.76     44.98 o 
 -12   7   4       51.53       25.11     37.51 o 
 -11   7   4     1421.43     1601.25    148.95 o 
 -10   7   4     3213.48     2973.33    142.33 o 
  -9   7   4      858.08      792.54     66.58 o 
  -8   7   4        7.40       18.96     43.26 o 
  -7   7   4      277.76      383.91     37.19 o 
  -6   7   4     1140.72      964.45     64.04 o 
  -5   7   4       93.54       64.55     21.11 o 
  -4   7   4     2590.72     2535.40    109.84 o 
  -3   7   4     2189.86     1670.94     57.75 o 
  -2   7   4     1522.16     1449.18     58.79 o 
  -1   7   4        0.92        8.86     22.62 o 
   0   7   4     2367.80     2492.12     76.60 o 
   1   7   4     1299.23     1072.57     53.40 o 
   2   7   4     1453.79     1381.52     59.12 o 
   3   7   4     1354.40     1083.24     53.43 o 
   4   7   4     1758.34     1832.68     84.32 o 
   5   7   4       16.86      -25.80     25.80 o 
   6   7   4      151.46      267.07     41.67 o 
   7   7   4      554.70      533.24     64.43 o 
   8   7   4      818.57      940.55     88.88 o 
   9   7   4     3343.74     2996.22    119.25 o 
  10   7   4     1316.78     1313.62     67.70 o 
  11   7   4     1024.79     1147.25     65.23 o 
  12   7   4     3768.13     3943.47    116.29 o 
  13   7   4     2044.49     1957.91     86.41 o 
  14   7   4     1343.60     1365.20     75.90 o 
  15   7   4      442.03      490.13     69.51 o 
  16   7   4     1904.53     1905.47    111.29 o 
  17   7   4      828.64      759.84     80.70 o 
  18   7   4       75.76       72.23     51.50 o 
  19   7   4      461.78      348.16     60.45 o 
  20   7   4      485.86      425.77     67.40 o 
  21   7   4      206.46      243.00     64.55 o 
  22   7   4      363.50      307.02     65.55 o 
 -22   8   4        0.37       63.11    156.29 o 
 -21   8   4        8.21       33.20     61.54 o 
 -20   8   4       96.81      -20.48     52.09 o 
 -19   8   4       47.41       57.82     56.50 o 
 -18   8   4       10.44       74.96     51.29 o 
 -17   8   4       18.05       75.43     53.27 o 
 -16   8   4       79.47      127.50     52.47 o 
 -15   8   4      888.40      948.04     86.21 o 
 -14   8   4      175.94      165.02     50.90 o 
 -13   8   4      965.88     1172.62     85.96 o 
 -12   8   4      159.88      119.15     45.26 o 
 -11   8   4      856.98     1183.39     81.94 o 
 -10   8   4      322.84      274.28     49.07 o 
  -9   8   4     3716.83     3367.59    121.30 o 
  -8   8   4      164.95      159.20     40.23 o 
  -7   8   4      710.82      985.21     72.69 o 
  -6   8   4      119.49      112.88     36.30 o 
  -5   8   4     5951.24     5380.05    125.41 o 
  -4   8   4      222.09      185.27     32.10 o 
  -3   8   4       32.54       53.43     30.58 o 
  -2   8   4      133.42      142.68     29.57 o 
  -1   8   4     2554.42     2228.56     77.46 o 
   0   8   4     2061.88     1898.05     72.13 o 
   1   8   4      769.49      703.68     49.05 o 
   2   8   4     3520.78     3435.90     97.34 o 
   3   8   4      262.06      266.06     38.53 o 
   4   8   4     5644.92     5286.30    151.37 o 
   5   8   4      104.38      165.46     41.85 o 
   6   8   4      663.26      811.94     65.27 o 
   7   8   4     1148.08     1142.33    139.13 o 
   8   8   4      186.78      196.15     43.03 o 
   9   8   4       42.14       32.28     31.24 o 
  10   8   4        1.82      -25.56     30.58 o 
  11   8   4     2113.68     2381.05     99.36 o 
  12   8   4      783.15     1012.92     68.10 o 
  13   8   4       36.88       18.80     35.40 o 
  14   8   4        4.28      -33.28     33.28 o 
  15   8   4     3320.39     3487.23    242.77 o 
  16   8   4      193.28      211.06     62.83 o 
  17   8   4      247.71      148.86     58.37 o 
  18   8   4        4.92       49.35     56.66 o 
  19   8   4        1.24      -51.36     51.36 o 
  20   8   4       23.16       13.53     51.52 o 
  21   8   4      442.10      439.37     70.91 o 
 -21   9   4      352.18      343.08     82.19 o 
 -20   9   4      125.14      186.92     68.45 o 
 -19   9   4      383.69      469.24    120.36 o 
 -18   9   4      221.31      181.19     65.23 o 
 -17   9   4      309.20      359.14     71.04 o 
 -16   9   4      129.94      141.85     56.87 o 
 -15   9   4      526.57      537.26     93.82 o 
 -14   9   4      244.53      253.47     75.10 o 
 -13   9   4      230.62       87.43     60.13 o 
 -12   9   4       36.35       55.02     83.70 o 
 -11   9   4      676.02      478.78     83.34 o 
 -10   9   4        5.05       26.18     50.31 o 
  -9   9   4      350.94      439.93     78.22 o 
  -8   9   4     2199.02     1932.45    108.52 o 
  -7   9   4       21.84       50.99     37.97 o 
  -6   9   4       18.74      -32.80     32.80 o 
  -5   9   4      692.83      730.76     64.69 o 
  -4   9   4      247.69      234.48     38.95 o 
  -3   9   4     1016.02     1222.58     63.36 o 
  -2   9   4     2598.71     2483.84     86.90 o 
  -1   9   4        0.75      -16.12     27.14 o 
   0   9   4        9.62       63.29     29.35 o 
   1   9   4       18.24       53.49     29.77 o 
   2   9   4     2069.23     2010.82     79.16 o 
   3   9   4       13.82       41.61     37.32 o 
   4   9   4       52.46       78.84     37.38 o 
   5   9   4       72.88       -5.55     35.29 o 
   6   9   4     1534.95     1694.04     92.92 o 
   7   9   4      764.89      722.61     68.57 o 
   8   9   4      556.61      631.75     65.41 o 
   9   9   4      742.18      798.93     74.08 o 
  10   9   4       22.81       18.90     40.15 o 
  11   9   4      811.88      835.45     71.86 o 
  12   9   4     1771.97     1956.69     91.94 o 
  13   9   4      449.42      622.38     63.16 o 
  14   9   4      521.22      583.39     73.08 o 
  15   9   4      333.44      325.15     63.08 o 
  16   9   4      143.54       75.76     53.22 o 
  17   9   4       77.84      110.56     58.27 o 
  18   9   4        1.19      -33.99     55.60 o 
  19   9   4       60.26        7.07     58.78 o 
  20   9   4       20.19       36.91     63.87 o 
 -19  10   4       56.92      137.62     89.15 o 
 -18  10   4        3.46       77.02     78.22 o 
 -17  10   4       32.01       42.73     75.30 o 
 -16  10   4      119.08       75.12     69.51 o 
 -15  10   4       94.90      146.83     83.70 o 
 -14  10   4      370.94      249.20     79.34 o 
 -13  10   4      249.51      460.73     92.99 o 
 -12  10   4       17.86      -12.67     58.25 o 
 -11  10   4      111.60       76.97     57.50 o 
 -10  10   4      714.08      725.76    186.72 o 
  -9  10   4       50.54       48.67     64.39 o 
  -8  10   4     1268.06     1398.68    186.72 o 
  -7  10   4      500.58      522.99     63.98 o 
  -6  10   4      453.54      237.45     50.24 o 
  -5  10   4      245.76      171.11     50.45 o 
  -4  10   4      575.59      649.55     89.72 o 
  -3  10   4     4805.79     5103.30    200.23 o 
  -2  10   4     5307.99     5563.61    142.94 o 
  -1  10   4      805.27      895.35     61.75 o 
   0  10   4      445.68      486.47     51.47 o 
   1  10   4     2820.33     2659.82    172.87 o 
   2  10   4       52.06      112.98     43.11 o 
   3  10   4      171.55      229.12     56.92 o 
   4  10   4       95.46      125.26     43.56 o 
   5  10   4     1152.96     1185.04     83.58 o 
   6  10   4      361.32      332.01     53.81 o 
   7  10   4      119.94      161.86     47.66 o 
   8  10   4      469.06      381.03     90.64 o 
   9  10   4      574.57      538.44     68.14 o 
  10  10   4      181.54      187.19     62.33 o 
  11  10   4       39.34       13.36     46.80 o 
  12  10   4        3.25      -38.83     38.83 o 
  13  10   4       44.62       80.24     61.19 o 
  14  10   4      758.78      799.81    109.23 o 
  15  10   4       58.40      127.25     73.23 o 
  16  10   4      645.46      502.78     80.37 o 
  17  10   4       22.87       49.51     57.89 o 
  18  10   4       41.56      -42.17     57.08 o 
 -17  11   4       19.87      -25.79    166.24 o 
 -16  11   4      235.98      182.52     89.93 o 
 -15  11   4       92.25       40.00     74.75 o 
 -14  11   4       16.62      101.35     76.65 o 
 -13  11   4        6.58        9.80     64.69 o 
 -12  11   4      463.49      810.22    119.61 o 
 -11  11   4       13.63       76.90     64.00 o 
 -10  11   4        1.82      -54.56     54.56 o 
  -9  11   4       26.34      -34.64     58.76 o 
  -8  11   4      145.57      112.51     64.55 o 
  -7  11   4      132.24      186.57     70.83 o 
  -6  11   4       18.26       20.30     43.68 o 
  -5  11   4      404.04      399.62     69.99 o 
  -4  11   4     1769.07     1907.07    106.54 o 
  -3  11   4      653.50      638.55     72.60 o 
  -2  11   4      702.02      662.75    110.06 o 
  -1  11   4       14.89       50.33     37.24 o 
   0  11   4     2144.72     2296.51    129.33 o 
   1  11   4      190.95      183.63     52.18 o 
   2  11   4        4.10       45.96     42.06 o 
   3  11   4        4.44       31.19     45.35 o 
   4  11   4        5.16       25.03     42.79 o 
   5  11   4       34.36       39.51     44.80 o 
   6  11   4     1049.86     1303.15    104.81 o 
   7  11   4      307.93      156.56     58.98 o 
   8  11   4      774.57      841.83     84.62 o 
   9  11   4      384.54      525.07     70.05 o 
  10  11   4     1750.56     1802.49    130.60 o 
  11  11   4      521.24      513.85     75.35 o 
  12  11   4      695.41      739.40    151.02 o 
  13  11   4        0.10       35.47    104.19 o 
  14  11   4       79.56      112.75     94.83 o 
  15  11   4      158.80      149.61     85.07 o 
  16  11   4        3.45       22.16     68.11 o 
 -15  12   4        1.82      -13.57     68.47 o 
 -14  12   4       21.53      -47.08     67.16 o 
 -13  12   4      211.25      435.04    105.17 o 
 -12  12   4       87.46      112.09     79.84 o 
 -11  12   4      162.82      282.49     89.67 o 
 -10  12   4      379.96      372.92     95.39 o 
  -9  12   4      303.39      225.81     83.70 o 
  -8  12   4     1218.47     1483.78    141.12 o 
  -7  12   4     1141.41     1480.38    140.31 o 
  -6  12   4      238.78      205.64     80.68 o 
  -5  12   4        6.31      -34.04     51.07 o 
  -4  12   4       73.72       63.92     50.21 o 
  -3  12   4      659.18      772.66     81.13 o 
  -2  12   4       93.59       89.81     51.94 o 
  -1  12   4       37.89       -5.81     61.46 o 
   0  12   4       24.16       32.27     45.45 o 
   1  12   4      151.08      224.55     55.40 o 
   2  12   4       15.38       -0.88     45.15 o 
   3  12   4       35.49       35.93     45.02 o 
   4  12   4       50.12       29.96     48.67 o 
   5  12   4      128.01      144.87     54.03 o 
   6  12   4        1.52       30.98     48.31 o 
   7  12   4       16.45      -36.01     51.01 o 
   8  12   4      252.89      175.23     58.98 o 
   9  12   4      440.36      444.97     74.91 o 
  10  12   4      295.01      365.21     71.63 o 
  11  12   4      465.73      461.96    102.49 o 
  12  12   4      275.68      406.77    100.29 o 
  13  12   4      330.39      379.51     94.33 o 
  14  12   4      102.70       84.51     67.76 o 
 -12  13   4       74.85       21.75     69.03 o 
 -11  13   4       37.89       52.84     74.06 o 
 -10  13   4        0.01       36.01     69.43 o 
  -9  13   4       86.58       63.76     79.84 o 
  -8  13   4        6.69       44.61    152.19 o 
  -7  13   4      142.68      133.37     78.52 o 
  -6  13   4       55.44      -59.89     66.60 o 
  -5  13   4      274.68      107.40     75.28 o 
  -4  13   4      114.57      111.96     57.88 o 
  -3  13   4      798.55      875.66    113.56 o 
  -2  13   4      138.13      200.85    124.68 o 
  -1  13   4      171.77      118.96     64.05 o 
   0  13   4       74.33      178.01     69.77 o 
   1  13   4       20.35       95.53     83.70 o 
   2  13   4        4.83       33.01     50.42 o 
   3  13   4      104.00        5.80     82.79 o 
   4  13   4       43.26       63.57     53.77 o 
   5  13   4       17.58      -66.42     74.71 o 
   6  13   4        0.66       27.75     51.47 o 
   7  13   4       60.84      111.53     56.87 o 
   8  13   4        3.13       70.39     60.23 o 
   9  13   4      781.10      781.95     92.48 o 
  10  13   4       40.49      -57.99     64.15 o 
  -7  14   4        0.53       81.95    114.73 o 
  -6  14   4      171.14       81.34    109.46 o 
  -5  14   4       62.99      131.12    117.07 o 
  -4  14   4      345.07      395.69    141.65 o 
  -3  14   4       52.21       78.70     78.17 o 
  -2  14   4      202.94      173.83     82.21 o 
  -1  14   4      154.61       94.95     77.24 o 
   0  14   4       16.12        4.76     70.83 o 
   1  14   4       18.89       37.30    119.41 o 
   2  14   4        3.35      -19.61     65.38 o 
   3  14   4       17.74       13.56     72.49 o 
   4  14   4      166.45      146.30     63.98 o 
   5  14   4       31.94       12.62     59.60 o 
 -27   0   5      185.33      158.04    115.90 o 
 -25   0   5      697.52      743.38    168.58 o 
 -23   0   5     2284.58     2692.57    257.55 o 
 -21   0   5       51.42      -72.58     72.58 o 
 -19   0   5     1931.14     1877.77    199.02 o 
 -17   0   5     9139.06     8261.51    394.52 o 
 -15   0   5       34.07       20.48     40.44 o 
 -13   0   5      418.69      352.75     32.34 o 
 -11   0   5    23600.06    21718.84    386.89 o 
  -9   0   5     1715.42     1665.48     80.19 o 
  -7   0   5    43273.16    40139.87    829.56 o 
  -3   0   5    89901.70    94047.17   1876.68 o 
  -1   0   5    81608.27    81899.77   2266.44 o 
   1   0   5       85.08       78.44     24.58 o 
   5   0   5    20583.15    18784.69    409.33 o 
   7   0   5     9755.93     9055.82    225.99 o 
   9   0   5      427.60      496.11     52.37 o 
  11   0   5    30870.94    29900.42    533.12 o 
  13   0   5     1577.81     1405.01     63.97 o 
  15   0   5       50.08       90.99     40.47 o 
  17   0   5      122.16      177.22     55.61 o 
  19   0   5     3861.07     3938.65    170.82 o 
  21   0   5      112.44      111.70     57.49 o 
  23   0   5       31.86      -22.24     85.46 o 
  25   0   5      458.05      385.15    128.78 o 
 -27   1   5        9.32       55.84     77.40 o 
 -26   1   5       15.88      -44.34     71.06 o 
 -25   1   5      233.92      391.65    119.41 o 
 -24   1   5      242.62       97.78    149.85 o 
 -23   1   5      417.17      605.26    108.33 o 
 -22   1   5      109.00      210.38     83.70 o 
 -21   1   5     1522.83     1648.61    143.09 o 
 -20   1   5      663.75      980.30    262.82 o 
 -19   1   5        0.46        4.67     56.70 o 
 -18   1   5     1010.80      863.35     77.49 o 
 -17   1   5       35.90        3.49     37.04 o 
 -16   1   5     1314.73     1194.61     80.65 o 
 -15   1   5      928.45     1027.97     44.21 o 
 -14   1   5     1568.96     1353.31     52.82 o 
 -13   1   5     1742.53     1731.66     52.65 o 
 -12   1   5      607.33      508.00     41.57 o 
 -11   1   5     9552.34     9599.35    169.49 o 
 -10   1   5    11446.45    10452.39    178.82 o 
  -9   1   5     4694.75     4304.28    171.43 o 
  -8   1   5     2549.53     2329.71     71.82 o 
  -7   1   5      174.33      188.65     25.43 o 
  -6   1   5     7932.52     7951.98    165.57 o 
  -5   1   5     6789.25     6798.05    144.03 o 
  -4   1   5      617.48      594.33     41.03 o 
  -3   1   5     4228.66     4326.52     98.64 o 
  -2   1   5    31869.11    33756.92    490.14 o 
  -1   1   5     2305.15     2374.93     57.29 o 
   0   1   5      702.09      728.70     34.34 o 
   1   1   5      728.38      800.90     31.30 o 
   2   1   5    10278.81    11066.92    241.27 o 
   3   1   5     3014.51     2846.79     79.95 o 
   4   1   5    21224.00    22038.36    383.66 o 
   5   1   5        6.76       10.59      9.64 o 
   6   1   5    24485.31    24015.49    299.56 o 
   7   1   5    17084.76    16947.84    221.40 o 
   8   1   5       29.82       24.39     24.14 o 
   9   1   5     6543.73     5765.80    105.86 o 
  10   1   5    12839.61    12341.50    192.90 o 
  11   1   5      941.83      949.16     42.46 o 
  12   1   5     1057.26      985.40     44.69 o 
  13   1   5      357.06      355.42     33.11 o 
  14   1   5     1795.88     1613.00     59.24 o 
  15   1   5     1141.44     1226.60     71.15 o 
  16   1   5      245.60      274.51     34.25 o 
  17   1   5       97.11       51.75     31.00 o 
  18   1   5       59.27       48.57     32.71 o 
  19   1   5      894.00      898.46     65.69 o 
  20   1   5      160.42      160.21     44.05 o 
  21   1   5      686.08      875.66     80.26 o 
  22   1   5      340.25      327.66     65.19 o 
  23   1   5       74.26       65.38     65.77 o 
  24   1   5      176.53      116.39     83.12 o 
  25   1   5       21.45      -64.55     64.55 o 
 -27   2   5       17.97      -65.77    103.61 o 
 -26   2   5      215.00      129.02     88.16 o 
 -25   2   5       88.05       52.50     76.13 o 
 -24   2   5      142.78      162.14     81.12 o 
 -23   2   5      202.47       58.87     70.80 o 
 -22   2   5      413.47      463.78    155.12 o 
 -21   2   5      344.53      223.42     76.93 o 
 -20   2   5      806.16      713.98    102.16 o 
 -19   2   5      690.26      809.30     79.04 o 
 -18   2   5     1476.51     1488.87     96.05 o 
 -17   2   5       24.02        0.87     36.08 o 
 -16   2   5      717.97      690.39     52.75 o 
 -15   2   5     2886.82     2952.11    114.23 o 
 -14   2   5      646.47      549.78     45.58 o 
 -13   2   5     2164.46     1981.93     86.36 o 
 -12   2   5     7186.02     6713.90    119.87 o 
 -11   2   5     5830.51     6319.78    161.50 o 
 -10   2   5    16689.68    16013.27    314.29 o 
  -9   2   5      609.84      569.07     44.67 o 
  -8   2   5      799.72     1017.82     50.66 o 
  -7   2   5      447.90      482.31     35.93 o 
  -6   2   5    19258.23    19503.19    358.35 o 
  -5   2   5     1659.86     1873.18     69.56 o 
  -4   2   5    17087.45    19343.76    484.40 o 
  -3   2   5      637.33      712.98     27.81 o 
  -2   2   5      118.65      138.51     17.32 o 
  -1   2   5     4329.78     4805.21    101.24 o 
   0   2   5       89.34      159.10     21.50 o 
   1   2   5     5494.80     5650.80    141.92 o 
   2   2   5     7905.15     7378.83    145.98 o 
   3   2   5     4855.33     4784.10    130.38 o 
   4   2   5    11041.48    11062.91    211.08 o 
   5   2   5     4543.17     4457.04     83.20 o 
   6   2   5     4447.15     4874.33     81.38 o 
   7   2   5     1010.98      767.06     30.83 o 
   8   2   5      280.23      322.54     24.18 o 
   9   2   5     5101.05     4976.47     89.35 o 
  10   2   5       99.45      157.44     21.53 o 
  11   2   5     2891.84     2893.46     68.04 o 
  12   2   5     2836.20     3241.51     73.81 o 
  13   2   5       14.75        3.01     18.62 o 
  14   2   5      586.67      548.72     40.75 o 
  15   2   5      602.06      620.48     43.89 o 
  16   2   5      989.92     1046.80     55.19 o 
  17   2   5      802.01      706.52     63.16 o 
  18   2   5     5441.23     5310.70    141.12 o 
  19   2   5      444.63      564.83     59.65 o 
  20   2   5     1539.17     1582.61     83.99 o 
  21   2   5      201.65      220.50     56.31 o 
  22   2   5      562.66      591.52     80.37 o 
  23   2   5      336.99      438.43     70.63 o 
  24   2   5       95.89      118.95     71.11 o 
  25   2   5        7.57       24.87     62.00 o 
 -26   3   5       65.10       63.00     84.29 o 
 -25   3   5       84.91       96.32    155.12 o 
 -24   3   5      138.41      -15.31     69.03 o 
 -23   3   5       37.64       27.78     73.17 o 
 -22   3   5      763.02      757.46    109.40 o 
 -21   3   5      139.61       84.51     65.38 o 
 -20   3   5       64.20      117.88     49.92 o 
 -19   3   5     1221.39     1292.97     96.80 o 
 -18   3   5      281.51      311.33     58.07 o 
 -17   3   5       23.78       -8.85     32.66 o 
 -16   3   5      651.12      581.41     51.64 o 
 -15   3   5     3079.86     2802.70     93.63 o 
 -14   3   5     1288.27     1287.03     64.50 o 
 -13   3   5       64.81       86.45     27.80 o 
 -12   3   5     6724.48     6866.60    163.40 o 
 -11   3   5      555.31      607.81     30.98 o 
 -10   3   5      352.60      311.45     41.91 o 
  -9   3   5     1569.18     1666.68     49.09 o 
  -8   3   5    11209.14    12428.61    206.53 o 
  -7   3   5      149.06      237.98     19.53 o 
  -6   3   5       11.95       32.44     13.11 o 
  -5   3   5     2692.52     2359.84     75.44 o 
  -4   3   5      336.77      334.42     31.09 o 
  -3   3   5     7835.07     8965.02    151.79 o 
  -2   3   5      274.09      287.52     24.08 o 
  -1   3   5      193.07      165.18     22.60 o 
   0   3   5     6283.63     6343.32    112.91 o 
   1   3   5     1388.09     1368.57     40.32 o 
   2   3   5     1718.38     1572.50     59.11 o 
   3   3   5    34911.19    34633.98    591.85 o 
   4   3   5     4330.62     3825.56     97.10 o 
   5   3   5     4571.06     4659.35     97.99 o 
   6   3   5        3.79       -6.71     15.70 o 
   7   3   5      202.32      247.80     22.76 o 
   8   3   5    38568.71    38914.43    523.46 o 
   9   3   5     1860.28     1782.44     53.75 o 
  10   3   5       20.00        7.19     17.72 o 
  11   3   5     3641.16     3941.74     82.67 o 
  12   3   5     3093.77     3000.64    132.11 o 
  13   3   5      646.60      612.04     38.61 o 
  14   3   5      384.19      337.29     33.48 o 
  15   3   5       18.43       12.73     23.45 o 
  16   3   5     1833.33     1739.99     63.45 o 
  17   3   5        8.24      -15.10     24.82 o 
  18   3   5      440.53      490.82     47.35 o 
  19   3   5       41.04       12.27     36.13 o 
  20   3   5       42.78       90.84     47.92 o 
  21   3   5        3.92      -10.76     46.35 o 
  22   3   5      646.43      894.66     89.32 o 
  23   3   5        8.89       25.69     63.67 o 
  24   3   5       11.97      131.12     98.34 o 
  25   3   5      125.26      235.31    104.19 o 
 -26   4   5       25.05       66.73    138.14 o 
 -25   4   5      424.46      482.32    160.38 o 
 -24   4   5       18.41       88.52     77.37 o 
 -23   4   5      348.78      235.98     86.04 o 
 -22   4   5       43.88       40.72     55.08 o 
 -21   4   5      652.09      733.26     87.19 o 
 -20   4   5        9.52       21.17     56.59 o 
 -19   4   5      186.11      168.93     53.43 o 
 -18   4   5     1099.51     1253.67    120.82 o 
 -17   4   5     1434.93     1571.51    127.91 o 
 -16   4   5     3478.97     3343.34    107.82 o 
 -15   4   5       48.78       74.57     45.62 o 
 -14   4   5     1308.64     1606.41    116.36 o 
 -13   4   5     3412.84     3234.78     97.61 o 
 -12   4   5      688.68      611.68     47.07 o 
 -11   4   5     1290.30     1164.60    104.76 o 
 -10   4   5        1.74       -7.23     16.74 o 
  -9   4   5     5873.20     6040.62    110.96 o 
  -8   4   5     2200.40     2362.39     58.79 o 
  -7   4   5     4532.33     3980.18     80.36 o 
  -6   4   5     4749.11     5444.70    206.32 o 
  -5   4   5    12743.70    12913.42    212.67 o 
  -4   4   5     9665.60    10426.78    204.29 o 
  -3   4   5     1175.75     1356.77     51.03 o 
  -2   4   5     6803.86     7746.76    187.77 o 
  -1   4   5       48.60       26.86     14.21 o 
   0   4   5     2351.78     2457.55     87.02 o 
   1   4   5     4477.66     4160.21    117.27 o 
   2   4   5     7085.39     7028.37    126.98 o 
   3   4   5     3744.48     3512.57     95.18 o 
   4   4   5     1426.11     1475.38    111.00 o 
   5   4   5    13904.19    13291.34    261.29 o 
   6   4   5      534.39      483.95     35.40 o 
   7   4   5      447.49      566.20     38.87 o 
   8   4   5     1801.59     1524.72     49.82 o 
   9   4   5     3630.76     3244.66     76.43 o 
  10   4   5       61.27       28.06     22.01 o 
  11   4   5      114.12       59.84     22.86 o 
  12   4   5     1226.72     1378.98     77.74 o 
  13   4   5      465.92      505.10     41.09 o 
  14   4   5     1625.62     1415.11     56.43 o 
  15   4   5        5.89       21.91     23.84 o 
  16   4   5     1363.98     1435.53    105.23 o 
  17   4   5     3202.64     3369.66     89.97 o 
  18   4   5      305.47      216.07     40.58 o 
  19   4   5      155.07       75.22     40.95 o 
  20   4   5       26.08       21.27     48.95 o 
  21   4   5      814.82      784.40    150.43 o 
  22   4   5       44.19       66.54     69.92 o 
  23   4   5      196.92      193.83     81.46 o 
  24   4   5        0.70       16.28     65.84 o 
 -25   5   5       48.50       50.34    120.58 o 
 -24   5   5       19.60       33.95    103.02 o 
 -23   5   5       95.93       88.66     80.41 o 
 -22   5   5       72.72       22.73     66.67 o 
 -21   5   5       98.00       15.65     68.82 o 
 -20   5   5       71.46       79.02     63.74 o 
 -19   5   5      226.54      199.62     56.61 o 
 -18   5   5      634.76      690.35     84.82 o 
 -17   5   5      379.01      401.80     51.16 o 
 -16   5   5      291.59      340.12     46.34 o 
 -15   5   5     1425.83     1536.30     77.30 o 
 -14   5   5      423.87      339.66     49.22 o 
 -13   5   5      792.39      742.54     76.47 o 
 -12   5   5     1206.92     1207.74     96.37 o 
 -11   5   5       44.45       65.64     29.27 o 
 -10   5   5     1832.44     1852.04     57.82 o 
  -9   5   5      208.01      194.74     29.19 o 
  -8   5   5      714.24      746.09     47.10 o 
  -7   5   5      184.08      190.42     22.62 o 
  -6   5   5      644.36      709.61     35.23 o 
  -5   5   5     1736.83     1858.90     52.29 o 
  -4   5   5    21820.73    20413.46    290.22 o 
  -3   5   5       18.83       32.83     17.90 o 
  -2   5   5     2308.08     2768.72     66.43 o 
  -1   5   5       30.88       46.84     18.59 o 
   0   5   5    12989.36    11258.36    188.16 o 
   1   5   5      405.59      348.23     33.99 o 
   2   5   5    11899.83    12197.57    243.52 o 
   3   5   5     1587.32     1543.73     64.65 o 
   4   5   5    23815.63    23301.72    427.48 o 
   5   5   5     2021.44     2005.94    142.51 o 
   6   5   5     1026.10     1151.00     70.46 o 
   7   5   5     3547.15     3501.14    140.65 o 
   8   5   5      345.20      290.70     33.84 o 
   9   5   5       29.19       46.39     25.20 o 
  10   5   5      751.61      692.63     48.86 o 
  11   5   5       38.40       27.59     26.02 o 
  12   5   5      296.28      264.94     37.58 o 
  13   5   5      208.56      186.06     37.09 o 
  14   5   5      709.40      759.79     57.07 o 
  15   5   5       14.99       33.23     28.91 o 
  16   5   5      194.39      131.51     35.97 o 
  17   5   5      111.07       59.86     34.40 o 
  18   5   5       53.76       20.99     39.41 o 
  19   5   5      189.63      198.49     49.68 o 
  20   5   5      583.44      518.17     64.48 o 
  21   5   5        0.09       37.77     42.27 o 
  22   5   5      316.95      440.18     97.20 o 
  23   5   5       24.50       19.40     69.30 o 
  24   5   5        7.04      124.70     82.21 o 
 -24   6   5       66.42       13.68     89.47 o 
 -23   6   5       10.24       43.32    122.92 o 
 -22   6   5        1.85        6.55     68.67 o 
 -21   6   5       54.86       52.13     69.92 o 
 -20   6   5        8.39       27.61     59.18 o 
 -19   6   5       31.57       -9.13     43.88 o 
 -18   6   5      236.94      203.27     52.45 o 
 -17   6   5     1074.45     1046.95    152.40 o 
 -16   6   5     2498.12     2753.29    184.01 o 
 -15   6   5       44.32       58.47     39.98 o 
 -14   6   5     1345.62     1449.67     88.22 o 
 -13   6   5      118.75      141.56     66.52 o 
 -12   6   5      258.82      245.43     39.67 o 
 -11   6   5      675.32      736.70     90.74 o 
 -10   6   5     2890.08     2647.95     88.11 o 
  -9   6   5     1362.33     1203.48     62.52 o 
  -8   6   5     2773.47     2718.35     70.93 o 
  -7   6   5      348.94      296.99     37.31 o 
  -6   6   5      707.83      664.37     36.64 o 
  -5   6   5     5478.84     5231.93    132.77 o 
  -4   6   5      501.10      407.36     28.87 o 
  -3   6   5      548.21      481.13     26.94 o 
  -2   6   5      453.50      527.98     31.49 o 
  -1   6   5      248.22      198.69     23.78 o 
   0   6   5      842.49      884.01     60.83 o 
   1   6   5       66.23       52.89     21.78 o 
   2   6   5       19.74       34.14     20.96 o 
   3   6   5       26.69       21.37     21.39 o 
   4   6   5     2322.26     2206.65     70.07 o 
   5   6   5     1215.74     1175.88     52.91 o 
   6   6   5       11.01       -7.69     29.09 o 
   7   6   5        5.26       -4.15     31.31 o 
   8   6   5      280.57      311.35     36.95 o 
   9   6   5     3273.30     3241.32    186.21 o 
  10   6   5      674.92      685.29     54.92 o 
  11   6   5      581.03      658.92     52.38 o 
  12   6   5      546.89      528.53     49.31 o 
  13   6   5     2058.45     2095.73    113.72 o 
  14   6   5     1781.82     1660.78     80.32 o 
  15   6   5      400.01      423.12     51.50 o 
  16   6   5     1429.79     1461.66     88.88 o 
  17   6   5        9.86        5.98     37.91 o 
  18   6   5      553.43      561.07     80.94 o 
  19   6   5        2.10       -9.48     41.40 o 
  20   6   5      470.03      480.80     83.30 o 
  21   6   5        3.38       30.22     48.51 o 
  22   6   5      360.38      435.26     69.04 o 
  23   6   5       35.53      -54.52     54.52 o 
 -23   7   5       14.11       59.13     92.07 o 
 -22   7   5       27.12      101.94     82.11 o 
 -21   7   5       39.14      108.87     80.30 o 
 -20   7   5      246.25      246.14     74.02 o 
 -19   7   5       26.44       42.42     63.40 o 
 -18   7   5       96.84      119.08     57.75 o 
 -17   7   5       17.45      -43.96     43.96 o 
 -16   7   5      158.51      182.21     54.81 o 
 -15   7   5      262.33      258.78     56.49 o 
 -14   7   5      750.34      751.12     90.67 o 
 -13   7   5        3.74       47.39     38.91 o 
 -12   7   5        8.61       18.94     35.84 o 
 -11   7   5      726.25      827.32     69.39 o 
 -10   7   5      227.21      226.28     47.34 o 
  -9   7   5        3.40      -19.00     30.21 o 
  -8   7   5        0.16      -21.34     22.96 o 
  -7   7   5     6027.30     6132.46    135.11 o 
  -6   7   5     3055.15     3013.47    128.55 o 
  -5   7   5     1535.43     1624.02     54.87 o 
  -4   7   5     3060.59     3069.98     75.64 o 
  -3   7   5      489.95      514.90     34.46 o 
  -2   7   5      299.48      312.04     33.73 o 
  -1   7   5     2701.82     2549.49     79.59 o 
   0   7   5       37.58       24.06     23.33 o 
   1   7   5     3215.27     3537.32     94.86 o 
   2   7   5      621.21      559.41     42.52 o 
   3   7   5     8039.67     7885.20    161.01 o 
   4   7   5      332.69      335.81     36.05 o 
   5   7   5     3212.75     3241.61    109.71 o 
   6   7   5      827.22      763.73     73.02 o 
   7   7   5       73.48       75.10     33.15 o 
   8   7   5        8.32      -19.31     29.05 o 
   9   7   5     1333.29     1213.58     64.89 o 
  10   7   5      806.62      801.70     57.95 o 
  11   7   5     1169.04     1199.83     68.10 o 
  12   7   5       97.54       97.04     35.75 o 
  13   7   5     1215.54     1290.14     83.81 o 
  14   7   5        0.82       32.36     36.48 o 
  15   7   5      202.38      208.20     46.32 o 
  16   7   5      394.94      430.84     55.39 o 
  17   7   5       55.69       11.36     48.06 o 
  18   7   5      162.89      123.73     47.65 o 
  19   7   5      153.14      164.97     53.15 o 
  20   7   5       56.59       40.26     48.79 o 
  21   7   5       88.41       43.33     51.86 o 
  22   7   5        5.58        2.67     49.85 o 
 -22   8   5       97.02      155.10     91.67 o 
 -21   8   5        8.43      -39.41     80.45 o 
 -20   8   5      595.46      620.32     84.53 o 
 -19   8   5      137.65       77.04     60.75 o 
 -18   8   5      438.51      657.93    128.86 o 
 -17   8   5     1292.00     1448.66    105.50 o 
 -16   8   5      973.98      935.25     86.76 o 
 -15   8   5     1439.22     1515.27    131.16 o 
 -14   8   5     1629.25     2043.88    110.07 o 
 -13   8   5      700.13      761.80     76.00 o 
 -12   8   5      944.18      915.07    103.57 o 
 -11   8   5      271.23      237.85     50.54 o 
 -10   8   5        1.17       58.47     36.81 o 
  -9   8   5      445.03      537.77     78.12 o 
  -8   8   5      279.44      330.24     47.34 o 
  -7   8   5      253.63      237.14     43.29 o 
  -6   8   5      298.94      228.91     42.24 o 
  -5   8   5     1150.46     1196.83     71.81 o 
  -4   8   5     1361.76     1392.58     73.86 o 
  -3   8   5      586.71      681.99     47.54 o 
  -2   8   5      879.56      869.03     52.58 o 
  -1   8   5       20.10       10.00     24.31 o 
   0   8   5     1411.39     1353.07     63.55 o 
   1   8   5        0.00        5.24     24.99 o 
   2   8   5      682.46      679.34     49.13 o 
   3   8   5      857.01      775.21     50.81 o 
   4   8   5      860.71      853.32     64.64 o 
   5   8   5       21.30        1.44     39.95 o 
   6   8   5        1.42       28.45     33.70 o 
   7   8   5      535.31      568.83     58.86 o 
   8   8   5      110.41      144.71     43.56 o 
   9   8   5       25.75        0.80     36.25 o 
  10   8   5     2300.08     2476.98    111.03 o 
  11   8   5       64.27       46.86     35.38 o 
  12   8   5     1025.44     1022.07     88.04 o 
  13   8   5     1087.02     1196.96     81.61 o 
  14   8   5       34.20       39.40     39.63 o 
  15   8   5     1502.51     1579.34    119.13 o 
  16   8   5      708.99      768.44     85.22 o 
  17   8   5     1058.58     1191.29    102.36 o 
  18   8   5      353.93      399.58     73.86 o 
  19   8   5      278.33      288.32     59.57 o 
  20   8   5       32.62       27.77     50.87 o 
  21   8   5      466.37      335.74     69.34 o 
 -21   9   5       21.97       81.47     68.30 o 
 -20   9   5       36.62       59.22     62.32 o 
 -19   9   5       19.79      -47.47     56.88 o 
 -18   9   5        0.22      -29.83     54.72 o 
 -17   9   5        1.03      -46.45     51.26 o 
 -16   9   5      165.46      209.91     80.83 o 
 -15   9   5        4.74       29.22     62.41 o 
 -14   9   5       14.03      -38.65     53.27 o 
 -13   9   5        6.65      -47.36     51.24 o 
 -12   9   5      312.31      252.81     73.17 o 
 -11   9   5      321.58      318.20    182.63 o 
 -10   9   5       20.69      102.38     55.98 o 
  -9   9   5     1557.60     1867.92    146.92 o 
  -8   9   5      265.69      331.79     73.17 o 
  -7   9   5      520.41      425.88     63.80 o 
  -6   9   5      678.09      683.75     63.33 o 
  -5   9   5       88.26      107.67     39.65 o 
  -4   9   5     6726.00     7523.08    165.02 o 
  -3   9   5       61.85       20.73     29.40 o 
  -2   9   5     2233.61     2084.88     81.20 o 
  -1   9   5       11.30       21.37     28.36 o 
   0   9   5     3022.24     2906.54    119.13 o 
   1   9   5     2881.27     2912.69     94.60 o 
   2   9   5     1519.28     1455.57     70.12 o 
   3   9   5     2097.57     2078.35    167.31 o 
   4   9   5      802.89      892.04     70.17 o 
   5   9   5      369.74      260.18     49.06 o 
   6   9   5     1430.83     1450.58     87.14 o 
   7   9   5      267.58      256.44     50.01 o 
   8   9   5     2490.39     2439.19    112.85 o 
   9   9   5      745.39      858.72     87.06 o 
  10   9   5      172.05      176.59     49.95 o 
  11   9   5      679.92      847.22     78.53 o 
  12   9   5      275.63      281.49     57.52 o 
  13   9   5        4.16       51.00     47.62 o 
  14   9   5      520.09      556.84     62.06 o 
  15   9   5      699.06      700.73     95.59 o 
  16   9   5      398.04      339.19     68.38 o 
  17   9   5       52.59       80.86     57.67 o 
  18   9   5        4.95        1.31     55.85 o 
  19   9   5      140.83       91.97     62.96 o 
 -19  10   5        5.98       52.60     75.28 o 
 -18  10   5      134.37      190.16     81.47 o 
 -17  10   5       43.82      147.90     78.22 o 
 -16  10   5       13.80      -51.56     66.08 o 
 -15  10   5        1.30      -22.02     61.28 o 
 -14  10   5       19.66       75.80     66.16 o 
 -13  10   5      212.91      285.89     97.17 o 
 -12  10   5        1.33      -33.01     55.00 o 
 -11  10   5        1.16       76.33     76.09 o 
 -10  10   5      402.05      329.15     81.67 o 
  -9  10   5       11.15       32.32     55.04 o 
  -8  10   5     1054.86     1198.77    143.99 o 
  -7  10   5      156.34       34.66     78.44 o 
  -6  10   5      686.12      540.85     69.26 o 
  -5  10   5     3987.30     4432.32    150.14 o 
  -4  10   5       63.31       92.54     44.98 o 
  -3  10   5     2726.14     2358.68     90.93 o 
  -2  10   5      328.51      302.76     46.47 o 
  -1  10   5      590.54      605.25    108.31 o 
   0  10   5      215.47      269.39     49.30 o 
   1  10   5      582.19      614.24     58.70 o 
   2  10   5       48.06        6.70     36.34 o 
   3  10   5       27.56        7.55     35.06 o 
   4  10   5        1.87      -36.93     36.93 o 
   5  10   5      136.02      114.81     44.81 o 
   6  10   5       88.18       22.89     42.37 o 
   7  10   5      251.21      291.42     72.55 o 
   8  10   5      183.95      144.23     49.17 o 
   9  10   5     1705.98     1739.80    131.03 o 
  10  10   5      239.00      272.25     58.35 o 
  11  10   5     1213.54     1484.37    100.27 o 
  12  10   5       37.24      -18.88     45.56 o 
  13  10   5      111.45      152.24     58.30 o 
  14  10   5      744.82      789.13    109.86 o 
  15  10   5       83.20       60.35     68.59 o 
  16  10   5      291.65      510.41    101.82 o 
  17  10   5        1.95      -21.40     72.99 o 
  18  10   5        3.14       70.78     69.33 o 
 -17  11   5        0.54      -52.33     70.83 o 
 -16  11   5       80.70       91.56     80.33 o 
 -15  11   5        6.20      -63.60     63.60 o 
 -14  11   5      279.31      341.06     93.36 o 
 -13  11   5        5.96      -64.69     64.69 o 
 -12  11   5       55.39       95.18     73.62 o 
 -11  11   5       45.03       58.51     77.27 o 
 -10  11   5       47.86       54.91     65.80 o 
  -9  11   5     1000.67      927.58    114.16 o 
  -8  11   5      346.97      192.65    103.61 o 
  -7  11   5      852.53      920.53    109.01 o 
  -6  11   5       66.01       25.44    132.29 o 
  -5  11   5      172.63      130.04     49.41 o 
  -4  11   5      587.24      660.40     73.75 o 
  -3  11   5     1079.30     1092.70    120.69 o 
  -2  11   5       46.38       45.26     44.80 o 
  -1  11   5     1960.71     2006.27     89.68 o 
   0  11   5      551.14      539.95    115.13 o 
   1  11   5      611.01      612.73     69.88 o 
   2  11   5       48.38       -7.66     39.80 o 
   3  11   5       22.16      -27.07     62.88 o 
   4  11   5        9.84      -37.20     37.20 o 
   5  11   5      118.25      228.29     53.70 o 
   6  11   5      403.58      435.26     63.50 o 
   7  11   5       42.65       77.20     51.27 o 
   8  11   5       99.82       59.72     46.82 o 
   9  11   5      313.16      460.43     69.02 o 
  10  11   5        4.17      -29.66     45.43 o 
  11  11   5       28.05       69.68     72.16 o 
  12  11   5        0.63      -19.91     48.35 o 
  13  11   5      151.42       76.38     84.87 o 
  14  11   5        8.92       15.12     66.45 o 
  15  11   5      108.87       47.40     76.09 o 
  16  11   5       16.88      123.79     74.23 o 
 -15  12   5      179.17      250.80     85.15 o 
 -14  12   5      235.58      173.62     81.64 o 
 -13  12   5       63.12       62.31     75.74 o 
 -12  12   5      203.58      161.54    152.77 o 
 -11  12   5       94.26       11.19     72.79 o 
 -10  12   5       27.33       99.40     76.54 o 
  -9  12   5      147.58      116.95    103.02 o 
  -8  12   5      137.43       48.06     69.09 o 
  -7  12   5        1.98      -28.29     62.49 o 
  -6  12   5      278.32      222.04     76.54 o 
  -5  12   5       25.06      103.74     69.48 o 
  -4  12   5      384.95      358.73     66.13 o 
  -3  12   5      172.48      135.40     53.63 o 
  -2  12   5       66.14        1.46     45.58 o 
  -1  12   5       21.64       47.15     59.91 o 
   0  12   5      110.06       70.40     46.39 o 
   1  12   5       76.61       75.04     47.49 o 
   2  12   5      202.01      156.41     61.09 o 
   3  12   5        5.46        7.91     50.56 o 
   4  12   5        0.02      -42.36     42.36 o 
   5  12   5      311.17      394.72     66.79 o 
   6  12   5       29.24       42.55     51.23 o 
   7  12   5       53.27       -6.57     56.18 o 
   8  12   5       89.24      134.23     56.99 o 
   9  12   5      101.23      132.86     58.51 o 
  10  12   5     1062.64     1251.08    105.86 o 
  11  12   5      475.13      343.96     71.31 o 
  12  12   5      147.31      138.14     78.31 o 
  13  12   5       27.03      -22.01     64.02 o 
 -12  13   5       52.99       99.51    104.19 o 
 -11  13   5       12.53       -8.13     69.48 o 
 -10  13   5      608.72      502.68    104.78 o 
  -9  13   5       39.26       88.04     77.59 o 
  -8  13   5      201.45      236.21     90.18 o 
  -7  13   5        3.89       68.48     75.33 o 
  -6  13   5      280.61      334.64     94.33 o 
  -5  13   5        3.88       20.37     69.65 o 
  -4  13   5      363.53      343.03    122.92 o 
  -3  13   5        9.09       66.42     69.92 o 
  -2  13   5     1240.41     1207.26    122.58 o 
  -1  13   5       16.79       82.53     62.91 o 
   0  13   5       79.17      138.95     72.79 o 
   1  13   5        3.56        0.92     58.76 o 
   2  13   5       13.37       66.98     54.02 o 
   3  13   5       37.80       46.76     80.59 o 
   4  13   5       91.50       19.67     88.80 o 
   5  13   5      191.62      180.93     61.57 o 
   6  13   5      252.87       87.59     59.08 o 
   7  13   5        6.44       98.73     60.93 o 
   8  13   5      166.42      213.12     66.26 o 
   9  13   5       74.10       76.99     60.51 o 
  10  13   5      596.16      503.16     84.45 o 
  -6  14   5      267.61      237.06     94.37 o 
  -5  14   5        3.09      -52.68    100.68 o 
  -4  14   5      629.53      776.16    176.77 o 
  -3  14   5      167.98       96.00    111.21 o 
  -2  14   5      201.18      195.86     83.17 o 
  -1  14   5        3.89       42.93     72.34 o 
   0  14   5       20.47      -19.77     67.04 o 
   1  14   5       18.93       25.13     69.00 o 
   2  14   5       18.50       48.56     73.66 o 
   3  14   5        8.71      -44.01     66.81 o 
   4  14   5       29.03       45.01     65.16 o 
   5  14   5       41.56       93.05     77.05 o 
 -26   0   6      381.16      552.56    166.24 o 
 -24   0   6      272.38       87.80    121.75 o 
 -22   0   6      681.60      559.59    141.65 o 
 -20   0   6       27.10      199.02    105.36 o 
 -18   0   6       24.43       28.10     72.58 o 
 -16   0   6      143.64      126.66     50.30 o 
 -14   0   6      707.87      725.82    122.92 o 
 -12   0   6     2678.91     2901.62    129.85 o 
 -10   0   6      820.08      957.12    103.61 o 
  -8   0   6    31438.45    31744.53   1555.84 o 
  -6   0   6    45450.41    46774.61   1427.06 o 
  -4   0   6     6019.25     5496.42    139.12 o 
  -2   0   6    41915.11    38586.99    790.21 o 
   0   0   6      196.18      341.84     36.29 o 
   2   0   6      830.09      485.83     48.00 o 
   4   0   6    23342.19    26781.70    796.06 o 
   6   0   6    40244.07    39984.88    833.51 o 
   8   0   6    27070.27    27227.71    593.49 o 
  10   0   6     4952.08     4429.70    146.49 o 
  12   0   6     1011.37     1040.21     76.16 o 
  14   0   6     1601.17     1494.90     95.59 o 
  16   0   6      352.37      284.51     58.98 o 
  18   0   6      965.38      914.70     91.47 o 
  20   0   6        2.65       23.18     54.17 o 
  22   0   6        4.53       75.21     94.83 o 
  24   0   6       18.60      136.97    113.56 o 
 -27   1   6       17.97        4.10     76.16 o 
 -26   1   6       87.03       42.79     99.51 o 
 -25   1   6      489.16      486.90    108.33 o 
 -24   1   6      202.48      -16.30     72.00 o 
 -23   1   6      347.85      247.33     86.87 o 
 -22   1   6      402.23      369.55     87.64 o 
 -21   1   6     1023.47     1237.71    132.84 o 
 -20   1   6      402.73      359.75     84.77 o 
 -19   1   6      685.87      538.22    142.24 o 
 -18   1   6       56.42       94.36     46.23 o 
 -17   1   6      327.84      340.38     58.61 o 
 -16   1   6      170.30       96.08     41.97 o 
 -15   1   6        2.83        6.84     33.39 o 
 -14   1   6     1853.21     1784.49    118.22 o 
 -13   1   6     1219.38     1123.81     60.63 o 
 -12   1   6     5029.67     5232.79    107.05 o 
 -11   1   6     6351.85     6240.98    119.51 o 
 -10   1   6      230.17      355.57     34.01 o 
  -9   1   6    11238.83    11792.90    239.46 o 
  -8   1   6      437.94      417.83     32.21 o 
  -7   1   6     1697.93     1451.95     55.57 o 
  -6   1   6    13172.50    13811.34    265.60 o 
  -5   1   6    41157.94    44893.71    766.21 o 
  -4   1   6      664.02      763.72     38.36 o 
  -3   1   6    35324.12    34333.63    501.83 o 
  -2   1   6       16.74       15.10     10.60 o 
  -1   1   6    12300.16    11642.26    211.22 o 
   0   1   6     1537.92     1421.25     52.96 o 
   1   1   6     1027.51     1440.08     56.70 o 
   2   1   6     7931.70     8693.63    205.29 o 
   3   1   6        5.78        2.04     16.13 o 
   4   1   6      154.38      208.42     58.53 o 
   5   1   6     5271.21     5932.24    161.83 o 
   6   1   6     2376.32     2543.31     69.45 o 
   7   1   6     1622.09     1431.99     46.10 o 
   8   1   6      283.37      173.76     20.86 o 
   9   1   6      683.52      672.65     34.41 o 
  10   1   6      199.90      257.76     26.85 o 
  11   1   6      458.54      415.75     52.46 o 
  12   1   6     1121.94     1024.47     46.11 o 
  13   1   6       34.74       25.64     20.44 o 
  14   1   6     2034.71     2147.83     70.16 o 
  15   1   6      530.28      493.66     40.26 o 
  16   1   6      238.20      252.76     38.97 o 
  17   1   6      126.01      150.21     38.21 o 
  18   1   6      881.14      889.77    137.56 o 
  19   1   6      896.41      852.56     66.56 o 
  20   1   6      882.26      828.47     67.48 o 
  21   1   6      465.47      528.64     59.87 o 
  22   1   6       81.85       99.90     57.03 o 
  23   1   6       64.64       20.87     51.76 o 
  24   1   6      221.99      206.72     72.16 o 
  25   1   6       94.02      172.02     79.49 o 
 -27   2   6        8.36      -66.68     72.99 o 
 -26   2   6       11.63      -15.09     76.14 o 
 -25   2   6      126.71      194.89    101.26 o 
 -24   2   6      170.26      306.52     92.66 o 
 -23   2   6     1412.86     1808.11    159.27 o 
 -22   2   6        1.06       79.33     68.26 o 
 -21   2   6      415.36      585.50    118.82 o 
 -20   2   6      871.67      775.50    107.61 o 
 -19   2   6     2673.21     2788.44    132.42 o 
 -18   2   6      115.78       78.44     59.33 o 
 -17   2   6        0.32      -10.54     42.51 o 
 -16   2   6      291.64      418.08     74.26 o 
 -15   2   6      153.22      160.49     36.84 o 
 -14   2   6      629.60      751.84     53.66 o 
 -13   2   6      883.85      801.48     50.23 o 
 -12   2   6     2995.97     2654.07     93.11 o 
 -11   2   6     5599.99     5157.42    136.72 o 
 -10   2   6    12781.03    14060.08    284.10 o 
  -9   2   6    32506.86    33241.52    593.10 o 
  -8   2   6      335.43      334.27     42.09 o 
  -7   2   6     8812.99     8495.20    242.17 o 
  -6   2   6     1641.51     1295.41     76.31 o 
  -5   2   6       82.27       49.55     19.46 o 
  -4   2   6        4.65       19.11     28.88 o 
  -3   2   6     1021.68      914.94     41.23 o 
  -2   2   6     5693.86     5645.67    117.24 o 
  -1   2   6     5893.86     6280.38    127.48 o 
   0   2   6    16762.79    17003.45    300.14 o 
   1   2   6      254.50      287.64     45.72 o 
   2   2   6     1132.01     1003.73     70.81 o 
   3   2   6     2020.12     1810.44     59.82 o 
   4   2   6     2899.46     3131.19     73.28 o 
   5   2   6     7237.69     7446.52    138.63 o 
   6   2   6     6253.51     6911.62    152.65 o 
   7   2   6    10109.77     8449.15    127.22 o 
   8   2   6     3325.16     3416.42     69.04 o 
   9   2   6     6411.58     6466.58    108.98 o 
  10   2   6     1691.63     1516.27     53.73 o 
  11   2   6    19250.90    18519.77    254.10 o 
  12   2   6      170.12      179.42     25.65 o 
  13   2   6       71.04       77.32     23.95 o 
  14   2   6     1036.89     1213.59     56.85 o 
  15   2   6      270.63      294.26     44.76 o 
  16   2   6      309.31      248.39     35.50 o 
  17   2   6      413.98      402.52     42.92 o 
  18   2   6       26.10       19.37     34.32 o 
  19   2   6        0.34       16.78     35.66 o 
  20   2   6      398.97      464.81     96.33 o 
  21   2   6      843.28      853.56     83.47 o 
  22   2   6      417.74      400.33    100.45 o 
  23   2   6      115.48      108.04     56.34 o 
  24   2   6       12.96        0.92     64.79 o 
  25   2   6        7.74      -57.83     57.83 o 
 -26   3   6       14.85      -36.91     74.91 o 
 -25   3   6       96.24       73.34     81.28 o 
 -24   3   6       19.92        1.38     69.51 o 
 -23   3   6      255.13      299.83    142.82 o 
 -22   3   6      520.26      690.31    112.34 o 
 -21   3   6       47.44      -21.43     52.24 o 
 -20   3   6        9.24       12.11     51.98 o 
 -19   3   6       30.22       68.87     51.34 o 
 -18   3   6     3733.74     3913.17    181.19 o 
 -17   3   6     1008.21     1129.82    104.00 o 
 -16   3   6     6809.15     6351.47    154.95 o 
 -15   3   6      617.12      513.18     50.35 o 
 -14   3   6     2755.00     2857.82    121.49 o 
 -13   3   6     1851.42     1821.40     74.37 o 
 -12   3   6      247.27      245.25     35.27 o 
 -11   3   6     4124.96     4239.47    164.28 o 
 -10   3   6     9362.28    10352.16    253.07 o 
  -9   3   6    12831.80    12311.27    260.39 o 
  -8   3   6     1964.13     1634.33     68.55 o 
  -7   3   6    10532.28    11217.70    232.05 o 
  -6   3   6      584.60      689.71     29.96 o 
  -5   3   6    10366.06    10837.70    181.71 o 
  -4   3   6      396.76      606.36     46.81 o 
  -3   3   6    11307.85    11119.58    185.19 o 
  -2   3   6     2267.41     2580.90     70.20 o 
  -1   3   6     1570.22     1599.59    100.82 o 
   0   3   6      333.17      402.36     28.46 o 
   1   3   6      243.31      241.54     41.58 o 
   2   3   6      337.76      332.63     28.96 o 
   3   3   6     5857.53     5626.72    155.62 o 
   4   3   6      243.94      273.11     46.99 o 
   5   3   6       92.87       98.38     23.08 o 
   6   3   6       25.00       22.54     18.10 o 
   7   3   6      467.48      348.30     48.16 o 
   8   3   6     6231.31     5924.63    101.94 o 
   9   3   6      821.57      817.05     37.65 o 
  10   3   6      212.71      158.71     23.40 o 
  11   3   6      903.74      888.86     54.54 o 
  12   3   6     6884.43     6908.94    127.02 o 
  13   3   6     2773.86     2691.89    120.60 o 
  14   3   6     3811.75     3815.41     88.30 o 
  15   3   6      315.89      252.76     32.67 o 
  16   3   6     2872.70     2992.71    108.22 o 
  17   3   6        3.39        6.28     28.98 o 
  18   3   6      610.14      531.25     49.87 o 
  19   3   6      186.14      240.82     46.91 o 
  20   3   6      771.02      836.60     69.54 o 
  21   3   6      217.16      335.10     65.09 o 
  22   3   6      125.26       99.11     75.51 o 
  23   3   6       68.66       41.11     64.15 o 
  24   3   6      140.52       -3.51     67.05 o 
 -26   4   6        1.66       99.51    125.26 o 
 -25   4   6        0.21        9.81     79.80 o 
 -24   4   6      292.11      283.13     94.72 o 
 -23   4   6       46.91      -58.22     58.22 o 
 -22   4   6       26.15      -11.24     66.11 o 
 -21   4   6      220.13      191.21     62.39 o 
 -20   4   6        1.45       46.09     52.64 o 
 -19   4   6      787.43      913.80    119.08 o 
 -18   4   6       11.64        1.82     42.81 o 
 -17   4   6        6.03      -11.26     31.13 o 
 -16   4   6      337.77      263.06     63.10 o 
 -15   4   6        2.41      -31.60     31.60 o 
 -14   4   6      637.43      651.44     52.57 o 
 -13   4   6      889.88     1076.58     61.21 o 
 -12   4   6      121.36       66.94     35.82 o 
 -11   4   6    10605.65    11565.97    328.48 o 
 -10   4   6     1145.36     1286.72     60.52 o 
  -9   4   6     3271.99     3644.92     84.02 o 
  -8   4   6     1656.59     1797.91     70.29 o 
  -7   4   6       12.98      -13.49     14.74 o 
  -6   4   6     1358.99     1167.47     53.90 o 
  -5   4   6     5869.86     7130.38    132.73 o 
  -4   4   6     3097.82     3741.24     82.71 o 
  -3   4   6      466.53      610.50     32.27 o 
  -2   4   6    18265.82    17652.58    319.42 o 
  -1   4   6     2704.82     2523.33     72.76 o 
   0   4   6      789.01      853.74     78.07 o 
   1   4   6      171.36      179.61     25.51 o 
   2   4   6    18322.06    17993.32    284.23 o 
   3   4   6    19376.88    20514.51    374.81 o 
   4   4   6     1491.79     1316.46     58.99 o 
   5   4   6       76.24       32.16     21.65 o 
   6   4   6     6311.26     5972.57    145.29 o 
   7   4   6      125.19      124.44     28.12 o 
   8   4   6     1373.74     1328.52     92.94 o 
   9   4   6     2930.36     3063.30     74.76 o 
  10   4   6     1348.57     1219.08     75.43 o 
  11   4   6     1058.40     1110.26     49.84 o 
  12   4   6       80.18       96.00     24.47 o 
  13   4   6     1654.05     1578.54     91.53 o 
  14   4   6      288.77      174.79     30.09 o 
  15   4   6      727.39      664.53     45.43 o 
  16   4   6      471.80      513.10     43.32 o 
  17   4   6       43.89       81.68     32.09 o 
  18   4   6       30.79       20.47     31.90 o 
  19   4   6      909.50     1118.45     74.58 o 
  20   4   6       22.94      -43.13     57.66 o 
  21   4   6       54.03       88.74     71.51 o 
  22   4   6        0.76       41.35     65.71 o 
  23   4   6        1.90      -58.34     58.34 o 
  24   4   6        0.30       38.81     70.12 o 
 -25   5   6       48.79      158.04    132.29 o 
 -24   5   6      273.18      475.30    148.68 o 
 -23   5   6      487.58      409.20    104.78 o 
 -22   5   6        9.25      -61.78     68.47 o 
 -21   5   6      100.92       23.49     71.96 o 
 -20   5   6      312.03      367.15     70.35 o 
 -19   5   6      460.48      514.59     76.17 o 
 -18   5   6      543.33      673.38     63.38 o 
 -17   5   6      783.80      956.52     68.44 o 
 -16   5   6      565.41      517.43     78.23 o 
 -15   5   6     2580.46     2652.55    108.25 o 
 -14   5   6     1372.46     1491.04     77.10 o 
 -13   5   6       24.38       22.39     30.36 o 
 -12   5   6     3514.45     3708.90    108.70 o 
 -11   5   6     1231.98     1369.28     66.39 o 
 -10   5   6      271.83      372.11     41.15 o 
  -9   5   6      533.15      424.80     32.88 o 
  -8   5   6     9420.25     9810.65    164.04 o 
  -7   5   6     1854.60     1773.34     66.99 o 
  -6   5   6      754.29      800.54     39.83 o 
  -5   5   6      647.55      823.65     44.12 o 
  -4   5   6     9615.36    10530.23    272.74 o 
  -3   5   6      106.71       25.73     17.58 o 
  -2   5   6     5937.78     6343.46    139.31 o 
  -1   5   6       35.08      124.45     20.20 o 
   0   5   6     3385.49     3624.88     81.23 o 
   1   5   6      845.90      760.90     36.02 o 
   2   5   6     7188.61     7179.66    134.75 o 
   3   5   6       44.09       47.53     19.94 o 
   4   5   6      506.48      396.38     40.04 o 
   5   5   6     1573.31     1537.68     69.54 o 
   6   5   6     6040.04     6789.00    274.50 o 
   7   5   6     1355.01     1299.10     68.18 o 
   8   5   6      805.32      973.03     68.77 o 
   9   5   6       17.53       57.55     25.66 o 
  10   5   6      133.47      128.90     41.43 o 
  11   5   6     1663.25     1647.32     71.81 o 
  12   5   6       13.82       41.36     28.90 o 
  13   5   6     3815.28     3576.33    109.33 o 
  14   5   6       57.62       -1.68     27.93 o 
  15   5   6     2681.94     2996.42    113.28 o 
  16   5   6       18.81       13.29     33.79 o 
  17   5   6      910.31      936.31     73.89 o 
  18   5   6      339.31      323.16     47.24 o 
  19   5   6       78.99       28.28     41.32 o 
  20   5   6       67.58       21.87     44.38 o 
  21   5   6      306.84      258.24     84.42 o 
  22   5   6      133.74      148.95     75.66 o 
  23   5   6      150.56      152.32    136.38 o 
 -24   6   6        1.32       29.78     77.80 o 
 -23   6   6        3.48       41.52     84.70 o 
 -22   6   6      262.94      440.35    103.00 o 
 -21   6   6      336.01      282.46     93.34 o 
 -20   6   6      147.95      126.19    150.43 o 
 -19   6   6        5.68      -14.22     46.61 o 
 -18   6   6      146.88      150.92     56.86 o 
 -17   6   6      542.92      530.21     94.07 o 
 -16   6   6      159.34      164.32     47.34 o 
 -15   6   6     2230.83     2063.64    105.82 o 
 -14   6   6       73.61       68.08     39.64 o 
 -13   6   6      496.59      471.94     50.45 o 
 -12   6   6     2459.15     2432.65    103.24 o 
 -11   6   6       49.94       12.32     29.41 o 
 -10   6   6     2172.77     2133.92     81.70 o 
  -9   6   6     2806.50     2648.70     87.41 o 
  -8   6   6       63.09       18.83     20.21 o 
  -7   6   6     6864.17     6974.25    129.33 o 
  -6   6   6     1243.61     1191.03     46.73 o 
  -5   6   6      262.50      197.64     25.53 o 
  -4   6   6     1282.71     1307.46     46.87 o 
  -3   6   6     4200.08     3918.56     83.48 o 
  -2   6   6     5645.64     5284.53     99.33 o 
  -1   6   6      882.33      948.58     48.33 o 
   0   6   6    14143.07    14328.86    282.85 o 
   1   6   6    23323.74    23154.83    427.07 o 
   2   6   6     1830.00     1500.63     69.09 o 
   3   6   6     2246.83     2158.29     82.35 o 
   4   6   6     2465.59     2461.25     89.61 o 
   5   6   6     5622.14     5559.85    147.76 o 
   6   6   6       55.21       49.21     28.11 o 
   7   6   6       10.25       17.44     26.98 o 
   8   6   6     1034.62      748.29     69.31 o 
   9   6   6     2662.42     2812.89     89.93 o 
  10   6   6       85.15      120.27     33.08 o 
  11   6   6      924.32      923.96     59.04 o 
  12   6   6      908.47      879.31     67.42 o 
  13   6   6     1371.51     1371.20    141.94 o 
  14   6   6       10.20      -31.60     31.60 o 
  15   6   6       72.52       25.94     30.57 o 
  16   6   6       11.53       35.93     33.44 o 
  17   6   6        3.30      -30.31     30.31 o 
  18   6   6      257.54      220.54     75.91 o 
  19   6   6        7.15       -2.05     41.44 o 
  20   6   6      725.25      714.01     84.15 o 
  21   6   6      501.05      449.63     68.10 o 
  22   6   6       91.74       27.45     49.45 o 
  23   6   6        7.74       90.57     83.30 o 
 -23   7   6       25.30       28.51     91.05 o 
 -22   7   6        2.17        0.34     80.09 o 
 -21   7   6       15.64      -75.11     75.11 o 
 -20   7   6     1341.69     1657.76    154.74 o 
 -19   7   6      141.69      118.03     57.95 o 
 -18   7   6      837.16      900.12     87.79 o 
 -17   7   6      113.95      165.25     55.82 o 
 -16   7   6     4336.56     4951.51    171.17 o 
 -15   7   6       11.07      -28.23     41.16 o 
 -14   7   6      736.22      924.06     78.48 o 
 -13   7   6       27.66       98.16     43.89 o 
 -12   7   6     2704.61     2730.74    144.20 o 
 -11   7   6      217.33      297.22     50.16 o 
 -10   7   6       14.54      -12.07     33.78 o 
  -9   7   6        2.34        0.01     30.45 o 
  -8   7   6     1873.64     1664.08     66.88 o 
  -7   7   6        4.59      -30.08     30.08 o 
  -6   7   6     3962.53     3698.80     95.57 o 
  -5   7   6      777.80      745.02     43.57 o 
  -4   7   6      264.59      239.83     33.16 o 
  -3   7   6      289.06      306.02     39.26 o 
  -2   7   6     4355.03     3904.08    100.31 o 
  -1   7   6      659.88      772.35     47.70 o 
   0   7   6     2824.09     2579.99     79.61 o 
   1   7   6      844.14      878.69     50.04 o 
   2   7   6        9.55       20.01     23.93 o 
   3   7   6       72.87       62.91     27.00 o 
   4   7   6     1205.86     1251.15     85.24 o 
   5   7   6       34.03       60.70     31.02 o 
   6   7   6      282.74      294.13     53.46 o 
   7   7   6      720.59      621.44     58.06 o 
   8   7   6      288.90      307.56     47.98 o 
   9   7   6      884.21     1091.62     73.97 o 
  10   7   6     2579.10     2631.40    108.95 o 
  11   7   6      322.83      414.07     47.94 o 
  12   7   6      546.45      544.25     54.38 o 
  13   7   6      411.91      462.66     52.97 o 
  14   7   6     5143.67     5316.19    188.24 o 
  15   7   6      751.59      835.60     94.79 o 
  16   7   6      705.67      702.68     65.47 o 
  17   7   6      151.94      153.38     48.02 o 
  18   7   6     1384.83     1550.17     96.74 o 
  19   7   6      180.53      168.52     65.90 o 
  20   7   6       75.68        5.04     46.81 o 
  21   7   6      321.77      259.19     62.45 o 
  22   7   6      386.28      354.88     69.51 o 
 -22   8   6       32.10      -57.82     83.12 o 
 -21   8   6      198.51      151.56     92.79 o 
 -20   8   6       27.18       79.55     57.06 o 
 -19   8   6       97.15      172.61     66.60 o 
 -18   8   6      111.81      110.64     67.74 o 
 -17   8   6      309.69      232.20     62.55 o 
 -16   8   6       25.00       19.36     48.04 o 
 -15   8   6       15.58       65.58     55.47 o 
 -14   8   6       15.16       86.24     48.38 o 
 -13   8   6       30.55       51.23     44.07 o 
 -12   8   6       69.93       -1.09     37.57 o 
 -11   8   6     1535.13     1475.81     89.72 o 
 -10   8   6       22.34       39.24     50.06 o 
  -9   8   6      200.29      166.98     53.79 o 
  -8   8   6      395.13      587.39    101.85 o 
  -7   8   6     4630.98     4205.07    154.80 o 
  -6   8   6     2525.02     2624.46    101.13 o 
  -5   8   6        6.76       -9.99     27.19 o 
  -4   8   6      638.91      723.03     62.53 o 
  -3   8   6     4057.46     3611.95    127.91 o 
  -2   8   6      301.15      317.58     37.01 o 
  -1   8   6       51.34       38.04     26.05 o 
   0   8   6      890.01     1053.08     77.91 o 
   1   8   6      673.61      549.71     67.42 o 
   2   8   6     6357.19     6183.97    171.68 o 
   3   8   6        0.82        5.32     27.53 o 
   4   8   6      326.85      388.86     50.98 o 
   5   8   6      733.44      549.84     57.70 o 
   6   8   6       59.52       22.85     34.16 o 
   7   8   6     1336.31     1296.83    105.20 o 
   8   8   6       25.08       47.94     36.93 o 
   9   8   6     3083.54     3264.80    217.38 o 
  10   8   6      386.81      386.81     75.77 o 
  11   8   6      314.29      340.22     57.33 o 
  12   8   6      224.56      166.16     50.59 o 
  13   8   6      674.04      772.46     65.10 o 
  14   8   6      115.12      193.04     46.51 o 
  15   8   6      301.17      330.64     55.53 o 
  16   8   6       69.40       52.37     50.45 o 
  17   8   6      802.18      802.41     86.01 o 
  18   8   6       13.72       71.57     47.31 o 
  19   8   6       98.53      129.54     54.20 o 
  20   8   6      164.73       81.85     52.63 o 
 -21   9   6       86.63      144.12     92.61 o 
 -20   9   6       31.44       26.43     62.03 o 
 -19   9   6      322.32      203.56     94.40 o 
 -18   9   6      376.76      276.37     87.48 o 
 -17   9   6      246.94      281.56     79.32 o 
 -16   9   6      189.41      144.38     74.01 o 
 -15   9   6     1198.63     1294.46    128.84 o 
 -14   9   6       23.16      -52.68     58.77 o 
 -13   9   6     1230.15     1194.92    122.84 o 
 -12   9   6      380.81      440.39     81.12 o 
 -11   9   6     1042.32     1047.84    126.43 o 
 -10   9   6        6.50       46.31     49.77 o 
  -9   9   6      532.54      613.53    249.36 o 
  -8   9   6      111.17      137.76     57.66 o 
  -7   9   6     1861.88     1604.64    121.02 o 
  -6   9   6     1127.97     1073.32     74.82 o 
  -5   9   6      335.90      422.58     70.37 o 
  -4   9   6     1477.93     1373.67     82.10 o 
  -3   9   6      429.54      282.63     40.54 o 
  -2   9   6      209.68      106.98     33.29 o 
  -1   9   6      135.74       76.35     32.61 o 
   0   9   6       34.34       50.65     29.57 o 
   1   9   6        5.35       -6.20     28.64 o 
   2   9   6       23.57       16.28     34.13 o 
   3   9   6      183.91      175.08     42.81 o 
   4   9   6     3385.54     3415.54    154.40 o 
   5   9   6      141.52      246.60     48.65 o 
   6   9   6      215.08      204.14     59.43 o 
   7   9   6      402.78      338.28     55.31 o 
   8   9   6      227.30      190.66     49.60 o 
   9   9   6      365.20      293.15     59.72 o 
  10   9   6      705.94      885.22     79.40 o 
  11   9   6     1086.79     1161.70    136.50 o 
  12   9   6      116.98       64.27     49.14 o 
  13   9   6       78.33      101.04     48.35 o 
  14   9   6       44.98       39.61     60.66 o 
  15   9   6      561.72      624.75    230.62 o 
  16   9   6      311.25      280.63     82.62 o 
  17   9   6      340.81      356.82     70.88 o 
  18   9   6      181.12      282.50     69.06 o 
  19   9   6        3.39      -12.00     50.84 o 
 -19  10   6        7.27      -65.71     65.71 o 
 -18  10   6      156.18      234.28     86.35 o 
 -17  10   6       64.52      172.60     78.59 o 
 -16  10   6       12.85       -2.83     67.34 o 
 -15  10   6      232.28      313.39     81.53 o 
 -14  10   6        9.52       50.85     63.01 o 
 -13  10   6        1.80       62.40     65.99 o 
 -12  10   6        0.25       12.65     61.32 o 
 -11  10   6      444.55      457.13     88.57 o 
 -10  10   6     1225.72     1202.15    122.48 o 
  -9  10   6       57.95       62.44     60.84 o 
  -8  10   6      150.71       98.90     59.58 o 
  -7  10   6      208.20      247.65     73.45 o 
  -6  10   6        7.89        1.59     48.82 o 
  -5  10   6     3313.33     3426.73    152.07 o 
  -4  10   6     1102.13     1272.08     86.66 o 
  -3  10   6      783.62      766.03     59.42 o 
  -2  10   6     2315.18     2195.89     88.95 o 
  -1  10   6     3008.02     3136.28    200.40 o 
   0  10   6     1798.33     1931.66     92.60 o 
   1  10   6      281.46      287.04     51.32 o 
   2  10   6      502.00      412.21     58.15 o 
   3  10   6     1152.01     1196.15     83.49 o 
   4  10   6      364.95      469.92     60.81 o 
   5  10   6       50.20       92.02     45.19 o 
   6  10   6      805.49      681.13     93.86 o 
   7  10   6      545.71      614.09     70.79 o 
   8  10   6      601.58      682.53    118.10 o 
   9  10   6      387.31      405.73     70.80 o 
  10  10   6      135.30      142.35     51.10 o 
  11  10   6       38.11       38.37     45.21 o 
  12  10   6       54.06        1.83     49.82 o 
  13  10   6       98.56       85.37     51.78 o 
  14  10   6       94.22       50.32     91.31 o 
  15  10   6       41.00      -58.49     58.49 o 
  16  10   6      425.78      508.21     99.51 o 
  17  10   6       16.55       23.93     71.13 o 
 -17  11   6       64.79       51.71     80.16 o 
 -16  11   6       15.60      -52.52     71.13 o 
 -15  11   6       65.62       36.78     70.48 o 
 -14  11   6      657.61      847.76    122.51 o 
 -13  11   6       63.69        8.96    161.55 o 
 -12  11   6      294.74      231.46     81.99 o 
 -11  11   6        1.12      -18.68     89.56 o 
 -10  11   6      961.55     1382.71    309.65 o 
  -9  11   6        0.28      -36.91     55.65 o 
  -8  11   6        3.19       26.53     60.99 o 
  -7  11   6      158.73      162.42     87.22 o 
  -6  11   6      951.92     1002.55    159.21 o 
  -5  11   6      499.46      486.72     87.22 o 
  -4  11   6      163.92      154.59     50.70 o 
  -3  11   6      524.73      541.31     82.89 o 
  -2  11   6     1162.82     1197.04     73.31 o 
  -1  11   6       20.71       17.58     36.02 o 
   0  11   6        0.83       13.78     40.63 o 
   1  11   6        0.26      -12.06     39.41 o 
   2  11   6      268.08      241.36     67.00 o 
   3  11   6        0.20       24.44     50.25 o 
   4  11   6      988.12      958.63     84.35 o 
   5  11   6       40.52       78.60     47.39 o 
   6  11   6       18.66       26.89     44.77 o 
   7  11   6      284.83      179.85     56.03 o 
   8  11   6      744.36      856.70     84.71 o 
   9  11   6      323.65      281.30     63.06 o 
  10  11   6      501.09      484.24    113.58 o 
  11  11   6       76.91      111.31     53.24 o 
  12  11   6      417.64      429.48     72.81 o 
  13  11   6      123.93        1.17     69.30 o 
  14  11   6        1.62       -8.39     97.75 o 
  15  11   6      104.12       41.93     65.56 o 
 -15  12   6       13.92      -63.80     63.80 o 
 -14  12   6       34.83      -30.86     84.87 o 
 -13  12   6        2.32      -55.35     72.34 o 
 -12  12   6       74.13      102.46     84.70 o 
 -11  12   6       55.25      161.94     84.36 o 
 -10  12   6      470.60      353.68    136.97 o 
  -9  12   6      687.30      662.61    163.90 o 
  -8  12   6      857.59      856.55    117.70 o 
  -7  12   6        3.05      -27.51     55.46 o 
  -6  12   6       68.19      -14.57     62.63 o 
  -5  12   6      134.82       89.83     69.52 o 
  -4  12   6        5.87       31.02     75.51 o 
  -3  12   6       71.38       80.49     51.28 o 
  -2  12   6      104.49       82.07     62.65 o 
  -1  12   6      503.49      460.45    135.21 o 
   0  12   6       83.68       87.99     50.18 o 
   1  12   6       11.39       22.25     44.53 o 
   2  12   6       52.18       46.18     47.12 o 
   3  12   6      397.89      374.09     82.10 o 
   4  12   6      104.53       45.48     49.29 o 
   5  12   6       61.94       66.15     49.87 o 
   6  12   6      166.07      179.42     59.47 o 
   7  12   6      579.61      609.12    103.29 o 
   8  12   6      459.83      528.54     78.62 o 
   9  12   6      581.03      595.53     85.30 o 
  10  12   6      179.33      206.48     65.41 o 
  11  12   6      255.85      304.04     68.52 o 
  12  12   6      134.06      106.66     71.71 o 
  13  12   6       22.82        9.78     70.60 o 
 -11  13   6       85.74       36.33     67.64 o 
 -10  13   6       58.34      163.85     79.84 o 
  -9  13   6        2.31       70.79     77.24 o 
  -8  13   6       16.88      -12.61     72.34 o 
  -7  13   6        4.52      -79.45     87.80 o 
  -6  13   6        2.42       32.56     73.83 o 
  -5  13   6      292.66      195.62     91.90 o 
  -4  13   6      460.60      500.45     98.34 o 
  -3  13   6       64.00       60.88    103.02 o 
  -2  13   6        3.57       10.48     97.17 o 
  -1  13   6       21.56       18.88     85.46 o 
   0  13   6       12.53       -9.52     61.67 o 
   1  13   6       14.15       57.90     65.33 o 
   2  13   6       46.83        8.77     51.68 o 
   3  13   6      136.91      175.11     58.22 o 
   4  13   6        7.21       34.24     51.28 o 
   5  13   6       27.92       82.45     57.59 o 
   6  13   6        8.86      -47.02     50.72 o 
   7  13   6       11.80      -36.44     52.79 o 
   8  13   6        5.80       21.47     56.58 o 
   9  13   6      306.28      447.59     86.00 o 
  -6  14   6       93.47      268.09    136.97 o 
  -5  14   6        0.81      -43.32     98.34 o 
  -4  14   6      465.69      305.55    133.46 o 
  -3  14   6       72.25       16.39    101.85 o 
  -2  14   6       45.64       -2.34     96.00 o 
  -1  14   6       55.83       48.08    126.43 o 
   0  14   6      135.80       86.45     76.68 o 
   1  14   6       98.95       43.37     74.45 o 
   2  14   6      140.50      216.58     90.73 o 
   3  14   6        0.80      -21.13     56.14 o 
   4  14   6      276.33      315.83     95.76 o 
 -27   0   7       42.46       65.56    110.04 o 
 -25   0   7      410.81      461.25    162.72 o 
 -23   0   7      954.98      750.41    162.72 o 
 -21   0   7     1868.23     2163.42    236.48 o 
 -19   0   7     1017.26      998.59    161.55 o 
 -17   0   7       82.90       57.53     49.21 o 
 -15   0   7      164.02      110.04     77.27 o 
 -13   0   7     9164.02     8898.36    402.71 o 
 -11   0   7      147.42      121.63     42.14 o 
  -9   0   7    17359.62    14962.41    341.17 o 
  -7   0   7     3430.03     4953.19    131.54 o 
  -5   0   7    94759.23    95722.86   1922.09 o 
  -3   0   7     5239.04     4035.34    140.48 o 
  -1   0   7    14353.59    12014.71    368.76 o 
   1   0   7    22582.15    21034.82    626.32 o 
   3   0   7     1838.48     2197.37    112.39 o 
   5   0   7     8476.22     8049.61    291.50 o 
   7   0   7     2780.54     2772.18    148.68 o 
   9   0   7    13083.96    12418.84    464.18 o 
  11   0   7        1.11       10.31     37.46 o 
  13   0   7     1786.15     1644.58    179.11 o 
  15   0   7     1470.23     1344.84     97.26 o 
  17   0   7     1008.74      817.98     86.26 o 
  19   0   7      132.20       88.28     56.22 o 
  21   0   7      553.86      582.27     87.81 o 
  23   0   7      260.51      127.60    105.36 o 
  25   0   7      329.63      331.30    122.92 o 
 -27   1   7       10.26       37.64     77.32 o 
 -26   1   7      130.92       72.23    100.68 o 
 -25   1   7      496.30      732.32    294.43 o 
 -24   1   7       25.00      -21.06     73.09 o 
 -23   1   7      310.04      214.78    107.12 o 
 -22   1   7      776.42      922.65    125.75 o 
 -21   1   7     1429.14     1261.42    220.67 o 
 -20   1   7      436.17      590.38    101.93 o 
 -19   1   7      635.56      826.54    110.09 o 
 -18   1   7      310.96      389.60     63.29 o 
 -17   1   7        8.66      -37.02     37.02 o 
 -16   1   7      270.84      230.07     51.05 o 
 -15   1   7       44.35        6.74     42.34 o 
 -14   1   7     2191.56     2215.54    136.02 o 
 -13   1   7     2615.55     2889.28     97.55 o 
 -12   1   7    12627.68    11697.05    249.25 o 
 -11   1   7    11991.76    12205.25    254.64 o 
 -10   1   7     5228.59     4623.43    121.27 o 
  -9   1   7     6654.19     7254.79    165.40 o 
  -8   1   7    19305.54    17618.50    336.50 o 
  -7   1   7      612.84      575.83     36.55 o 
  -6   1   7     3793.61     3548.10     95.02 o 
  -5   1   7        2.15       24.55     25.39 o 
  -4   1   7    19507.96    18530.29    339.17 o 
  -3   1   7       16.88       37.90     19.26 o 
  -2   1   7      937.86      740.16     61.93 o 
  -1   1   7      632.80      851.58     35.60 o 
   0   1   7    24710.46    23340.35    485.50 o 
   1   1   7       58.23       28.92     28.68 o 
   2   1   7     9253.36    10715.89    248.34 o 
   3   1   7      157.66      229.54    105.95 o 
   4   1   7     7589.24     6655.86    176.30 o 
   5   1   7    28796.76    28844.32    612.98 o 
   6   1   7       31.60       22.09     49.17 o 
   7   1   7     9701.61     9352.54    195.94 o 
   8   1   7    11976.00    11940.79    208.03 o 
   9   1   7    13016.12    11917.88    210.82 o 
  10   1   7     2116.95     2162.13     69.50 o 
  11   1   7      250.08      295.15     59.99 o 
  12   1   7     1302.80     1367.70     53.46 o 
  13   1   7      948.73      856.26     45.99 o 
  14   1   7        7.61      -13.59     21.86 o 
  15   1   7      519.68      450.41     39.63 o 
  16   1   7      173.64      157.71     35.80 o 
  17   1   7      634.62      676.97     58.21 o 
  18   1   7      145.84       58.50     38.19 o 
  19   1   7     1083.64     1083.26     84.82 o 
  20   1   7        6.79       54.24     41.17 o 
  21   1   7      410.65      371.71     55.55 o 
  22   1   7        8.36      -41.57     41.57 o 
  23   1   7       95.92       41.87     52.60 o 
  24   1   7       80.29       18.01     68.69 o 
  25   1   7      101.57       78.44     70.36 o 
 -27   2   7       25.57       80.92     83.52 o 
 -26   2   7      122.11      173.75     90.64 o 
 -25   2   7       34.08       12.87     79.49 o 
 -24   2   7       94.10       58.37     76.57 o 
 -23   2   7       42.12       22.28     71.00 o 
 -22   2   7      360.40      405.52    151.02 o 
 -21   2   7      865.59      960.29    244.67 o 
 -20   2   7      698.37      805.29    110.45 o 
 -19   2   7       36.11        4.20     59.49 o 
 -18   2   7      640.41      699.55     78.29 o 
 -17   2   7     3151.65     2831.39    129.74 o 
 -16   2   7      444.12      460.55     65.28 o 
 -15   2   7      439.85      406.12     56.84 o 
 -14   2   7     3935.32     3811.43    120.45 o 
 -13   2   7      566.57      464.79     46.02 o 
 -12   2   7     7885.65     8129.96    193.74 o 
 -11   2   7     2110.32     1629.49     81.70 o 
 -10   2   7      114.85      176.86     31.68 o 
  -9   2   7    12376.06    11686.11    244.37 o 
  -8   2   7    10029.83     9693.81    334.56 o 
  -7   2   7     5766.21     5626.78    137.14 o 
  -6   2   7     1271.16     1574.34     76.38 o 
  -5   2   7      914.12      832.92     45.85 o 
  -4   2   7     3362.34     3672.04     66.32 o 
  -3   2   7     2390.81     1994.09     44.48 o 
  -2   2   7     5861.54     6984.98    121.34 o 
  -1   2   7     1647.85     1389.16     41.23 o 
   0   2   7      115.44       42.31     14.02 o 
   1   2   7      269.69      161.51     22.48 o 
   2   2   7     4569.07     4282.06    102.93 o 
   3   2   7     8581.34     8784.70    179.75 o 
   4   2   7        9.60       -4.36     14.41 o 
   5   2   7     2064.80     2075.38     70.68 o 
   6   2   7     2521.33     2032.65     61.22 o 
   7   2   7      747.46      702.58     40.08 o 
   8   2   7      526.74      509.48     33.38 o 
   9   2   7     2267.84     2370.38     63.14 o 
  10   2   7     3177.19     2939.98     68.31 o 
  11   2   7      193.08      177.64     27.60 o 
  12   2   7      635.17      632.99     40.68 o 
  13   2   7     4889.54     4573.85    103.23 o 
  14   2   7       12.14       26.49     23.07 o 
  15   2   7      382.42      454.65     41.15 o 
  16   2   7      350.69      444.32     42.94 o 
  17   2   7     1012.90      936.07     59.54 o 
  18   2   7     1967.26     2105.02    131.16 o 
  19   2   7      374.00      473.84     56.27 o 
  20   2   7     1163.03     1221.07     80.15 o 
  21   2   7      363.84      341.85     55.45 o 
  22   2   7      485.41      590.62     76.81 o 
  23   2   7       24.17       37.16     53.89 o 
  24   2   7      180.35      161.26     84.09 o 
 -26   3   7       77.91       53.20    139.31 o 
 -25   3   7       46.21       18.21     74.98 o 
 -24   3   7      825.02     1021.53    375.79 o 
 -23   3   7       13.33       55.37     80.92 o 
 -22   3   7      103.97      -45.99     61.57 o 
 -21   3   7      282.21      311.63     69.87 o 
 -20   3   7       84.12       84.88     57.63 o 
 -19   3   7       60.37       17.23     47.62 o 
 -18   3   7        3.23        0.45     44.14 o 
 -17   3   7     1790.89     1881.19    109.80 o 
 -16   3   7      123.04       60.93     55.73 o 
 -15   3   7      570.93      767.40     56.18 o 
 -14   3   7      309.19      261.82     38.30 o 
 -13   3   7      687.34      504.89     45.75 o 
 -12   3   7      581.84      664.85     54.41 o 
 -11   3   7     2012.21     2406.23     90.67 o 
 -10   3   7    23464.92    23155.16    439.87 o 
  -9   3   7     1843.87     1647.14     72.15 o 
  -8   3   7       99.17      101.54     29.05 o 
  -7   3   7    14566.30    14681.80    365.82 o 
  -6   3   7     1019.22     1150.75    106.78 o 
  -5   3   7     6175.73     5689.70    115.07 o 
  -4   3   7     1559.54     1812.70     51.06 o 
  -3   3   7     7112.88     7367.01    134.89 o 
  -2   3   7     3067.94     3061.80     96.68 o 
  -1   3   7      249.69      262.45     26.38 o 
   0   3   7     3018.62     2981.84     79.57 o 
   1   3   7     4179.96     3569.91     90.30 o 
   2   3   7     2253.60     2164.44     84.02 o 
   3   3   7       23.04       27.97     17.21 o 
   4   3   7       92.50      173.40     48.60 o 
   5   3   7     1925.67     1690.31     64.40 o 
   6   3   7    23948.80    23947.50    379.96 o 
   7   3   7     2012.37     1639.01     60.99 o 
   8   3   7     2920.57     2814.33     96.00 o 
   9   3   7     7073.78     7352.28    137.35 o 
  10   3   7     5800.63     6065.73    109.53 o 
  11   3   7     1007.36     1021.52     44.62 o 
  12   3   7       25.86       12.34     20.17 o 
  13   3   7     2103.18     2115.77     65.76 o 
  14   3   7        6.70       -4.79     21.85 o 
  15   3   7      240.84      244.67     35.98 o 
  16   3   7      706.03      771.16     52.61 o 
  17   3   7        1.97      -18.77     28.06 o 
  18   3   7      261.51      264.59     41.54 o 
  19   3   7       27.31       43.45     38.78 o 
  20   3   7     1443.59     1696.58     90.33 o 
  21   3   7       31.93       19.95     51.57 o 
  22   3   7       60.60       70.46     74.34 o 
  23   3   7       94.69       76.18    124.09 o 
  24   3   7        0.95       68.96     67.11 o 
 -26   4   7       87.96       17.56    124.09 o 
 -25   4   7      189.75      186.72     91.89 o 
 -24   4   7        3.99      -35.16     82.53 o 
 -23   4   7      631.78      792.08    143.99 o 
 -22   4   7       90.70      110.22     64.53 o 
 -21   4   7      298.32      258.54     66.10 o 
 -20   4   7      852.24     1057.32     99.09 o 
 -19   4   7     1040.34     1281.90    173.56 o 
 -18   4   7       46.16      -13.14     42.87 o 
 -17   4   7       68.02       80.98     48.07 o 
 -16   4   7     4602.92     4909.20    136.32 o 
 -15   4   7     2114.27     1991.70     84.80 o 
 -14   4   7     2072.31     1655.42     77.06 o 
 -13   4   7        0.95        1.74     30.42 o 
 -12   4   7     1040.36     1288.94     79.76 o 
 -11   4   7     6447.54     6484.56    155.29 o 
 -10   4   7      480.50      665.87     53.53 o 
  -9   4   7     1680.26     1750.87    123.45 o 
  -8   4   7      289.12      462.69     56.78 o 
  -7   4   7    11817.09    12845.78    218.29 o 
  -6   4   7     4851.54     5732.87    114.56 o 
  -5   4   7     1235.73     1239.62     46.19 o 
  -4   4   7    26232.43    26801.38    410.84 o 
  -3   4   7      218.38      220.97     23.90 o 
  -2   4   7     1529.65     1786.06     69.16 o 
  -1   4   7      492.75      601.25     37.83 o 
   0   4   7    12151.04    12675.50    301.75 o 
   1   4   7     4593.04     4729.57    112.45 o 
   2   4   7      132.99      126.55     20.74 o 
   3   4   7     8885.29     8513.87    222.66 o 
   4   4   7      488.01      402.87     37.84 o 
   5   4   7       14.37       40.93     23.12 o 
   6   4   7     3892.11     3809.44    110.16 o 
   7   4   7     5719.67     5327.74    534.42 o 
   8   4   7      375.81      361.72     52.98 o 
   9   4   7      637.58      779.03     48.82 o 
  10   4   7      326.63      337.87     34.73 o 
  11   4   7     2187.27     2102.69     62.31 o 
  12   4   7     1254.53     1245.60     62.56 o 
  13   4   7      128.89       95.42     25.36 o 
  14   4   7     3993.21     3933.31     93.20 o 
  15   4   7     3369.16     3177.43    106.77 o 
  16   4   7      326.41      350.43     45.93 o 
  17   4   7      291.14      311.92     44.55 o 
  18   4   7       11.87       42.43     38.46 o 
  19   4   7      910.97      786.72     86.86 o 
  20   4   7        4.55       50.79     64.00 o 
  21   4   7      107.96       71.10     67.01 o 
  22   4   7      134.09       56.69     68.17 o 
  23   4   7      805.99      843.17    187.89 o 
  24   4   7       26.92       99.30     71.43 o 
 -25   5   7        1.03      131.12    138.14 o 
 -24   5   7       28.32      -15.22    121.75 o 
 -23   5   7       99.38        2.18    105.36 o 
 -22   5   7      181.95      114.16     81.28 o 
 -21   5   7        0.27       38.72     68.33 o 
 -20   5   7       39.89       21.75     50.35 o 
 -19   5   7      704.51      640.92     84.37 o 
 -18   5   7       11.28       40.53     48.60 o 
 -17   5   7        2.65       -5.91     33.96 o 
 -16   5   7      298.11      403.65     49.86 o 
 -15   5   7      529.89      756.32     68.28 o 
 -14   5   7      105.82       91.99     42.07 o 
 -13   5   7      862.80     1078.27     79.08 o 
 -12   5   7     4012.31     3787.85    115.75 o 
 -11   5   7       16.95       23.10     28.56 o 
 -10   5   7      472.03      365.96     54.24 o 
  -9   5   7     2703.92     2836.68    141.77 o 
  -8   5   7      148.27       74.65     21.66 o 
  -7   5   7      345.90      296.20     29.71 o 
  -6   5   7    12387.14    12985.53    222.82 o 
  -5   5   7      444.03      525.53     34.88 o 
  -4   5   7     3657.71     3176.34     80.51 o 
  -3   5   7       94.62      184.16     24.83 o 
  -2   5   7     9651.66     9672.33    197.50 o 
  -1   5   7      136.51      170.83     27.67 o 
   0   5   7     3762.04     3415.96     85.33 o 
   1   5   7      796.00      899.30     50.69 o 
   2   5   7    15128.88    14540.16    362.11 o 
   3   5   7     1050.67     1021.40     57.45 o 
   4   5   7     2639.55     2422.25    238.82 o 
   5   5   7     2203.80     1971.15     79.53 o 
   6   5   7     2123.74     1879.83     80.92 o 
   7   5   7      173.66       87.68     30.48 o 
   8   5   7     1431.63     1344.84     95.68 o 
   9   5   7      800.36      781.07     60.29 o 
  10   5   7      552.15      624.10     49.24 o 
  11   5   7     1362.36     1411.83     68.48 o 
  12   5   7      127.35      149.65     31.19 o 
  13   5   7      147.71      119.04     32.78 o 
  14   5   7     1062.67     1089.52     62.69 o 
  15   5   7       31.81       -4.43     28.49 o 
  16   5   7      401.56      369.30     45.55 o 
  17   5   7       37.39       42.90     34.21 o 
  18   5   7      595.31      710.94     60.34 o 
  19   5   7       40.13       47.88     37.40 o 
  20   5   7      764.17      738.31     86.44 o 
  21   5   7      102.19      249.53     82.21 o 
  22   5   7      211.76      189.94     80.92 o 
  23   5   7        6.09       11.25     74.49 o 
 -24   6   7        2.85       95.94    111.21 o 
 -23   6   7       15.11       16.27     83.87 o 
 -22   6   7      507.75      370.60     99.23 o 
 -21   6   7       69.10      158.45    110.63 o 
 -20   6   7       22.15      -33.67     71.83 o 
 -19   6   7      678.49      554.60    153.36 o 
 -18   6   7     1796.73     2095.98    140.07 o 
 -17   6   7      716.32      917.74    125.84 o 
 -16   6   7     1050.41     1038.41     82.96 o 
 -15   6   7      205.63      272.24     54.06 o 
 -14   6   7     2449.50     2510.90     97.64 o 
 -13   6   7      119.49      111.27     36.57 o 
 -12   6   7      806.69      944.38    138.96 o 
 -11   6   7       78.76       88.34     38.20 o 
 -10   6   7     1219.02     1317.08     67.45 o 
  -9   6   7       28.69       47.20     34.13 o 
  -8   6   7        4.07       -6.35     24.23 o 
  -7   6   7     5757.82     5957.28    117.06 o 
  -6   6   7     2196.85     2327.14     73.62 o 
  -5   6   7      857.38     1064.28     55.46 o 
  -4   6   7      215.33      238.61     28.87 o 
  -3   6   7     1083.17     1254.60     69.39 o 
  -2   6   7      113.26      115.70     30.58 o 
  -1   6   7       83.68       66.61     20.00 o 
   0   6   7      277.13      313.36     51.96 o 
   1   6   7     1290.06     1249.76     62.78 o 
   2   6   7      868.69     1051.59     59.53 o 
   3   6   7      139.23      168.17     35.50 o 
   4   6   7      543.05      477.81     48.15 o 
   5   6   7        0.80       16.95     26.24 o 
   6   6   7      277.40      240.58     40.15 o 
   7   6   7      260.90      178.82     38.22 o 
   8   6   7      404.53      459.89     52.02 o 
   9   6   7      498.73      553.36     57.10 o 
  10   6   7      120.80      104.04     37.56 o 
  11   6   7     1980.68     1924.44     81.72 o 
  12   6   7     1632.39     1723.91    141.96 o 
  13   6   7      298.97      332.11     46.39 o 
  14   6   7      637.03      707.94     56.22 o 
  15   6   7      891.31      895.59     86.63 o 
  16   6   7      888.11      809.91     61.76 o 
  17   6   7       44.19       26.97     36.14 o 
  18   6   7      134.82      114.61     40.77 o 
  19   6   7      122.08       99.81     54.24 o 
  20   6   7      152.73      181.13     56.62 o 
  21   6   7        0.44      -27.28     48.34 o 
  22   6   7       93.82       11.58     70.69 o 
 -23   7   7       65.24       43.95     81.64 o 
 -22   7   7       21.47      -52.78     74.50 o 
 -21   7   7        6.17      -10.64     76.17 o 
 -20   7   7      318.59      442.32    101.67 o 
 -19   7   7      134.86      204.55     63.53 o 
 -18   7   7      559.72      608.70     80.58 o 
 -17   7   7      501.11      649.24     77.65 o 
 -16   7   7      224.29      314.87     63.18 o 
 -15   7   7      321.71      251.36     55.18 o 
 -14   7   7       26.02       -7.33     39.08 o 
 -13   7   7        4.47      -21.47     37.80 o 
 -12   7   7      201.80      135.26     46.66 o 
 -11   7   7       92.08       79.45     40.09 o 
 -10   7   7      276.93      302.28     49.03 o 
  -9   7   7     4249.33     4525.19    169.30 o 
  -8   7   7     7061.03     7437.98    192.17 o 
  -7   7   7     2840.09     3270.94     83.62 o 
  -6   7   7      167.84      158.50     26.79 o 
  -5   7   7     6996.20     6728.69    174.89 o 
  -4   7   7      898.87     1070.77     54.74 o 
  -3   7   7     1039.65     1069.47     54.93 o 
  -2   7   7     1271.85     1356.76     70.91 o 
  -1   7   7     4544.57     4567.95    154.29 o 
   0   7   7      695.93      582.78     44.56 o 
   1   7   7     4830.74     4986.58    218.31 o 
   2   7   7      382.46      450.65     41.36 o 
   3   7   7     6583.74     6442.75    199.22 o 
   4   7   7      894.30      914.21     52.78 o 
   5   7   7      196.83      202.16     38.44 o 
   6   7   7        0.04       -6.08     27.81 o 
   7   7   7      779.22      790.47     63.93 o 
   8   7   7       75.25       54.79     40.51 o 
   9   7   7     1026.97      957.49     87.99 o 
  10   7   7      182.22      156.24     54.23 o 
  11   7   7     2306.28     2209.09    120.03 o 
  12   7   7      759.09      918.54    114.34 o 
  13   7   7        2.49      -20.89     32.22 o 
  14   7   7       15.87       -1.42     33.96 o 
  15   7   7      101.62      128.24     44.34 o 
  16   7   7       97.41      115.95     40.56 o 
  17   7   7       70.10      114.34     42.03 o 
  18   7   7        1.08       -7.30     45.82 o 
  19   7   7      727.83      765.76     77.75 o 
  20   7   7        5.28      -23.57     48.54 o 
  21   7   7      105.63       50.97     50.45 o 
 -22   8   7       52.79      -44.22    176.19 o 
 -21   8   7       61.26       64.03     81.64 o 
 -20   8   7        7.35        6.46    104.19 o 
 -19   8   7      630.54      669.35     87.05 o 
 -18   8   7      586.25      684.50     85.19 o 
 -17   8   7     1599.13     1436.70    106.66 o 
 -16   8   7     1156.11     1212.03    140.91 o 
 -15   8   7     1333.58     1365.22     98.20 o 
 -14   8   7     1510.42     1845.67    109.03 o 
 -13   8   7      961.16     1171.68     89.34 o 
 -12   8   7       63.80       55.20     45.78 o 
 -11   8   7      124.41      169.75     46.61 o 
 -10   8   7     1456.75     1383.39    115.90 o 
  -9   8   7      995.24      751.74     91.13 o 
  -8   8   7      282.48      225.66     61.94 o 
  -7   8   7      311.18      388.52     72.26 o 
  -6   8   7      276.08      265.68     45.36 o 
  -5   8   7       30.74       13.17     48.63 o 
  -4   8   7       71.26       84.92     44.02 o 
  -3   8   7      326.01      276.46     44.19 o 
  -2   8   7      329.40      294.06     37.82 o 
  -1   8   7        0.66        2.76     24.11 o 
   0   8   7      303.16      257.78     48.16 o 
   1   8   7     3586.06     3419.70     99.72 o 
   2   8   7     1274.11     1138.90     60.69 o 
   3   8   7      699.08      713.21     51.70 o 
   4   8   7     1118.32      978.56     69.73 o 
   5   8   7       66.94      128.02     39.44 o 
   6   8   7     1588.54     1635.21    234.49 o 
   7   8   7      407.55      426.35     54.96 o 
   8   8   7     1550.00     1435.50    114.85 o 
   9   8   7      478.91      554.39     63.41 o 
  10   8   7       19.09       47.94     49.68 o 
  11   8   7      463.89      441.63     62.28 o 
  12   8   7      141.37      185.72     70.82 o 
  13   8   7      637.02      683.99     84.36 o 
  14   8   7      226.62      222.02     56.77 o 
  15   8   7     1800.16     1744.42    107.86 o 
  16   8   7     1231.22     1166.14     82.07 o 
  17   8   7      365.83      246.83     53.76 o 
  18   8   7      238.23      253.91     61.62 o 
  19   8   7      162.59      174.11     56.33 o 
  20   8   7       73.69       91.72     55.82 o 
 -21   9   7        5.09       -9.07     84.70 o 
 -20   9   7        6.73       45.19     63.96 o 
 -19   9   7        0.33      -58.73     64.94 o 
 -18   9   7       59.68       72.15     75.61 o 
 -17   9   7      181.36      116.70     71.41 o 
 -16   9   7        7.88        6.20     66.21 o 
 -15   9   7       42.93      -43.13     56.24 o 
 -14   9   7        0.36       52.47     61.87 o 
 -13   9   7      489.90      537.16    132.87 o 
 -12   9   7       10.89       11.57     57.05 o 
 -11   9   7       17.36      -44.14     44.14 o 
 -10   9   7       55.84       94.17     58.76 o 
  -9   9   7     1334.43     1231.28    116.76 o 
  -8   9   7      119.08      233.61     64.79 o 
  -7   9   7      483.74      567.36    148.68 o 
  -6   9   7      360.11      359.65    108.29 o 
  -5   9   7       17.18       -4.72     34.82 o 
  -4   9   7      570.66      510.81     92.53 o 
  -3   9   7      943.80      919.44     71.08 o 
  -2   9   7     1990.08     2028.93     85.12 o 
  -1   9   7       51.92       32.25     30.04 o 
   0   9   7     1537.71     1527.27     72.68 o 
   1   9   7     2439.18     2260.05     91.40 o 
   2   9   7     1552.98     1635.90     82.76 o 
   3   9   7       49.09       38.36     71.13 o 
   4   9   7     1023.87     1113.42     78.79 o 
   5   9   7      765.29      962.77    145.53 o 
   6   9   7     1009.89     1217.74     83.27 o 
   7   9   7     1059.50     1088.56     81.40 o 
   8   9   7      298.31      389.22     59.53 o 
   9   9   7      459.07      534.00     97.17 o 
  10   9   7      290.40      296.41     56.19 o 
  11   9   7       56.96       13.43     47.88 o 
  12   9   7        3.35       45.23     57.85 o 
  13   9   7       22.69      -10.01     41.91 o 
  14   9   7       65.88       13.18     48.87 o 
  15   9   7      123.38      184.79     57.53 o 
  16   9   7       58.50       55.12     65.71 o 
  17   9   7        0.73       65.57     70.30 o 
  18   9   7        3.87      112.57     65.26 o 
  19   9   7       49.40      -54.31     54.31 o 
 -19  10   7        2.95       40.61     77.69 o 
 -18  10   7      135.12      184.44     85.44 o 
 -17  10   7        1.95       45.54     74.15 o 
 -16  10   7      198.92      330.50    187.31 o 
 -15  10   7      297.53      376.23     92.17 o 
 -14  10   7       16.02       43.40     70.31 o 
 -13  10   7      667.53      861.54    134.63 o 
 -12  10   7      137.13      212.23     74.28 o 
 -11  10   7      629.52      679.81    104.84 o 
 -10  10   7       13.34       72.63     64.32 o 
  -9  10   7       16.90        7.97     71.41 o 
  -8  10   7      528.14      421.09     96.58 o 
  -7  10   7      543.47      533.58     88.92 o 
  -6  10   7      125.64      154.51     66.14 o 
  -5  10   7     1446.29     1316.53     87.32 o 
  -4  10   7      437.33      485.08     61.80 o 
  -3  10   7     1143.99     1282.52    167.91 o 
  -2  10   7      108.47      212.47     42.92 o 
  -1  10   7     1503.09     1650.01     79.16 o 
   0  10   7     1142.23     1105.25     83.10 o 
   1  10   7      334.72      260.25     50.95 o 
   2  10   7       33.43        3.99     38.75 o 
   3  10   7        6.52      -11.79     37.62 o 
   4  10   7        5.22       -1.82     36.30 o 
   5  10   7      223.40      221.45     51.13 o 
   6  10   7      254.73      270.29     55.96 o 
   7  10   7      118.35       96.38     47.32 o 
   8  10   7      108.25      147.38     50.55 o 
   9  10   7      157.35      146.04     51.75 o 
  10  10   7      274.29      228.21     58.70 o 
  11  10   7      224.03       91.91     80.71 o 
  12  10   7      323.37      348.16     66.43 o 
  13  10   7        7.21       12.97     49.92 o 
  14  10   7      423.46      393.23     71.82 o 
  15  10   7        7.20        6.40     67.84 o 
  16  10   7       50.27       34.93     71.18 o 
  17  10   7       69.85       61.96     69.66 o 
 -17  11   7        4.79      -20.49     80.92 o 
 -16  11   7        4.89       -0.51     69.92 o 
 -15  11   7       51.16       47.33     74.49 o 
 -14  11   7       12.78      -60.26     69.30 o 
 -13  11   7       64.78       69.19     75.66 o 
 -12  11   7       73.19      -31.35     64.31 o 
 -11  11   7      238.66      382.97     91.13 o 
 -10  11   7      109.51       90.21     70.17 o 
  -9  11   7      101.62      -54.22     54.22 o 
  -8  11   7       18.27       25.70     62.77 o 
  -7  11   7        4.06      -47.24     52.52 o 
  -6  11   7        2.61       89.60     75.51 o 
  -5  11   7        4.87      -47.51     47.51 o 
  -4  11   7      123.92       97.29     74.81 o 
  -3  11   7     1833.07     1838.09    105.66 o 
  -2  11   7      839.99      801.72     64.32 o 
  -1  11   7     1722.22     1935.97     89.38 o 
   0  11   7     1010.99      916.21     78.33 o 
   1  11   7      816.99      848.30     77.85 o 
   2  11   7      649.91      638.70     73.18 o 
   3  11   7      392.17      434.77     63.17 o 
   4  11   7       88.94      109.06     47.86 o 
   5  11   7      714.83      621.93     74.07 o 
   6  11   7      141.19      180.97     54.58 o 
   7  11   7      445.82      572.39    108.46 o 
   8  11   7        0.49       -2.36     46.74 o 
   9  11   7       94.27       85.29     52.07 o 
  10  11   7       28.94       -8.26     48.46 o 
  11  11   7       34.17       29.63     52.84 o 
  12  11   7        9.54       66.38     56.92 o 
  13  11   7        4.45       44.41     54.46 o 
  14  11   7        5.92      -10.95     70.00 o 
  15  11   7       47.96       45.63     76.41 o 
 -14  12   7       86.01       54.47     90.14 o 
 -13  12   7      610.89      651.60    122.88 o 
 -12  12   7      567.05      746.40    126.14 o 
 -11  12   7      179.06       49.04     74.34 o 
 -10  12   7      237.46      271.58    114.14 o 
  -9  12   7       54.95        0.93     68.94 o 
  -8  12   7      214.13      403.82     89.79 o 
  -7  12   7      211.61      180.54    101.26 o 
  -6  12   7       91.51       73.43     68.47 o 
  -5  12   7        5.79      -57.31     57.31 o 
  -4  12   7      178.71      366.23     85.98 o 
  -3  12   7        4.81      -20.89     45.58 o 
  -2  12   7      162.31       25.20     55.65 o 
  -1  12   7       20.28       70.34     61.19 o 
   0  12   7       63.20       49.19     45.27 o 
   1  12   7      203.47      257.95     59.88 o 
   2  12   7       55.90       66.46     48.08 o 
   3  12   7      128.46      158.11     61.79 o 
   4  12   7        9.63       43.34     48.97 o 
   5  12   7       43.17      108.98     53.70 o 
   6  12   7       78.46       25.26     51.26 o 
   7  12   7       87.20      135.05     59.04 o 
   8  12   7      104.83      134.39     57.71 o 
   9  12   7       90.04       87.37     55.10 o 
  10  12   7       85.44      168.61     63.73 o 
  11  12   7      116.04      114.50     63.78 o 
  12  12   7        8.07       21.65     56.04 o 
 -11  13   7       88.32      125.81     74.01 o 
 -10  13   7      190.73       85.33     75.82 o 
  -9  13   7       73.06       45.41     70.48 o 
  -8  13   7      148.61       49.39     77.76 o 
  -7  13   7       77.74      195.54     83.77 o 
  -6  13   7       10.32      146.34     81.95 o 
  -5  13   7      123.17       49.03     70.00 o 
  -4  13   7      391.54      325.45    122.92 o 
  -3  13   7       14.44       22.24     93.65 o 
  -2  13   7      543.21      714.12    167.41 o 
  -1  13   7        9.26       50.54     67.22 o 
   0  13   7      260.88      173.60     74.99 o 
   1  13   7       16.36       11.69     51.60 o 
   2  13   7        5.40       12.65     52.56 o 
   3  13   7       62.19      -27.59     50.28 o 
   4  13   7      300.46      428.60     75.18 o 
   5  13   7       13.88      -58.72     64.61 o 
   6  13   7      274.38      234.85     71.57 o 
   7  13   7        1.54      -22.80     53.76 o 
   8  13   7      539.04      735.33     94.33 o 
   9  13   7      155.92      168.00     64.63 o 
  -4  14   7      314.48      247.01    134.63 o 
  -3  14   7        5.81      -36.29     97.17 o 
  -2  14   7        7.10      -66.73     99.51 o 
  -1  14   7        9.92       49.17    100.68 o 
   0  14   7      117.62      112.13    114.14 o 
   1  14   7        0.35      -15.01     69.40 o 
   2  14   7       95.74       75.10     71.66 o 
 -26   0   8      138.91       32.78    120.58 o 
 -24   0   8     1234.13     1073.52    197.85 o 
 -22   0   8       84.16      134.63    107.70 o 
 -20   0   8     1212.73     1381.41    194.33 o 
 -18   0   8     1878.56     2046.35    216.58 o 
 -16   0   8     1019.30     1024.35    155.70 o 
 -14   0   8     3713.90     3501.51    238.82 o 
 -12   0   8     4136.31     4085.68    247.01 o 
 -10   0   8    25339.21    24448.04    535.86 o 
  -8   0   8     2803.60     2766.17     87.38 o 
  -6   0   8     9009.16     8404.96    206.46 o 
  -4   0   8    20079.35    22781.28    762.11 o 
  -2   0   8     4238.45     4035.34    148.68 o 
   0   0   8      822.53      853.43     63.22 o 
   2   0   8     8757.86     9061.08    309.06 o 
   4   0   8     9755.80     9295.22    326.62 o 
   6   0   8    31822.47    32820.08    986.89 o 
   8   0   8     7008.58     6441.10    268.09 o 
  10   0   8     3146.02     2893.81    117.47 o 
  12   0   8      170.11      183.57     45.06 o 
  14   0   8      612.14      644.86     73.23 o 
  16   0   8       30.04       59.22     45.06 o 
  18   0   8       62.15       -7.75     45.94 o 
  20   0   8      288.72      448.81     83.04 o 
  22   0   8      156.26      156.47     70.60 o 
  24   0   8        1.33      106.53    106.53 o 
 -27   1   8      235.82      535.21    113.82 o 
 -26   1   8        0.40      -32.90     79.00 o 
 -25   1   8        1.14       39.20     96.58 o 
 -24   1   8      228.51      140.14     89.74 o 
 -23   1   8      721.42      855.00    129.01 o 
 -22   1   8       95.08       34.53     70.35 o 
 -21   1   8        8.58      115.07     72.00 o 
 -20   1   8      187.74      258.59    129.36 o 
 -19   1   8     2147.18     2370.63    231.80 o 
 -18   1   8      127.41       41.09     46.52 o 
 -17   1   8      230.83      267.41     55.55 o 
 -16   1   8       74.77      -10.96     49.75 o 
 -15   1   8      703.13      892.31    179.11 o 
 -14   1   8     1978.98     1713.82    124.48 o 
 -13   1   8     1345.58     1190.52    105.80 o 
 -12   1   8     5315.85     5559.26    144.54 o 
 -11   1   8     4796.87     4594.79    124.39 o 
 -10   1   8     3066.37     2809.41     88.32 o 
  -9   1   8     1899.57     1673.14    128.09 o 
  -8   1   8      321.92      262.72     30.39 o 
  -7   1   8    29003.65    28846.00    751.55 o 
  -6   1   8     8270.25     8693.69    186.24 o 
  -5   1   8     3406.41     4018.46    107.97 o 
  -4   1   8     6994.26     7234.73    128.91 o 
  -3   1   8     1859.09     1659.29     46.11 o 
  -2   1   8       10.96       74.68     23.22 o 
  -1   1   8     2011.98     2022.86     65.38 o 
   0   1   8     6308.98     6016.12    152.73 o 
   1   1   8     1981.35     1981.26     73.26 o 
   2   1   8    12689.34    14213.68    464.18 o 
   3   1   8     3067.67     3278.90    106.78 o 
   4   1   8     1710.89     1492.11    148.09 o 
   5   1   8    13892.14    14130.33    330.70 o 
   6   1   8      301.72      313.26     56.78 o 
   7   1   8     7218.38     7525.28    341.25 o 
   8   1   8      141.46      179.06     37.60 o 
   9   1   8        9.79       21.74     23.41 o 
  10   1   8     1242.12      991.23     51.96 o 
  11   1   8     1796.12     1732.51     88.54 o 
  12   1   8     1746.25     1785.33     70.05 o 
  13   1   8     1791.08     1646.31     70.89 o 
  14   1   8       56.10       58.34     27.86 o 
  15   1   8       93.62       18.30     28.52 o 
  16   1   8        2.29      -16.04     33.22 o 
  17   1   8      348.42      263.65     44.78 o 
  18   1   8      724.09      736.54     63.23 o 
  19   1   8       39.48       53.23     38.89 o 
  20   1   8      592.75      764.90     68.46 o 
  21   1   8       97.31       62.63     45.04 o 
  22   1   8      550.59      591.25     67.77 o 
  23   1   8      462.17      421.31     74.19 o 
  24   1   8      193.68      227.98     65.96 o 
 -26   2   8       84.80      145.21     87.67 o 
 -25   2   8      362.33      303.46     98.03 o 
 -24   2   8       20.20       -1.52     74.54 o 
 -23   2   8      352.49      417.71    103.32 o 
 -22   2   8      169.23      152.84     80.18 o 
 -21   2   8      725.92      743.60    115.46 o 
 -20   2   8       45.74       90.22     56.12 o 
 -19   2   8      474.13      491.71     99.05 o 
 -18   2   8     1126.09     1295.66     99.47 o 
 -17   2   8      201.18      116.30     49.10 o 
 -16   2   8     1475.01     1364.72     96.47 o 
 -15   2   8      102.31       54.55    104.78 o 
 -14   2   8      404.27      410.84     74.88 o 
 -13   2   8      385.39      360.10     53.37 o 
 -12   2   8     4581.47     4579.40    130.67 o 
 -11   2   8    22166.15    21680.94    418.26 o 
 -10   2   8     2845.14     2657.19     93.48 o 
  -9   2   8    11340.12    11311.49    241.03 o 
  -8   2   8     1150.49     1177.08     58.69 o 
  -7   2   8       42.48       39.98     21.20 o 
  -6   2   8      254.89      185.51     41.26 o 
  -5   2   8     1917.90     2664.77     81.02 o 
  -4   2   8      848.10      941.53     35.58 o 
  -3   2   8     6527.21     6893.98    156.13 o 
  -2   2   8     6844.42     7123.43    125.80 o 
  -1   2   8       28.36       68.77     20.36 o 
   0   2   8      867.39      883.13     35.89 o 
   1   2   8       91.80      146.97     22.15 o 
   2   2   8    25062.94    25760.45    449.91 o 
   3   2   8      597.51      354.47     34.98 o 
   4   2   8     4668.77     5379.20    129.07 o 
   5   2   8       82.67       31.41     19.03 o 
   6   2   8     1452.73     1636.40     68.21 o 
   7   2   8     6090.99     5285.81    210.85 o 
   8   2   8       93.08       98.77     40.39 o 
   9   2   8    24184.55    23764.18    443.12 o 
  10   2   8     1061.63     1098.59     54.53 o 
  11   2   8      657.35      698.05     41.84 o 
  12   2   8     1283.20     1473.23     57.77 o 
  13   2   8       91.27       98.66     27.83 o 
  14   2   8        3.26      -14.65     24.38 o 
  15   2   8       88.41       97.92     29.80 o 
  16   2   8        5.74        0.74     27.12 o 
  17   2   8      238.73      294.90     76.21 o 
  18   2   8      813.72      847.58     81.79 o 
  19   2   8      611.87      654.66     62.96 o 
  20   2   8       32.44       22.40     39.59 o 
  21   2   8      244.42      322.16     74.18 o 
  22   2   8      131.25       87.34     47.34 o 
  23   2   8      148.48      108.76     58.76 o 
  24   2   8       49.11       20.13     57.50 o 
 -26   3   8       64.85      107.53     91.87 o 
 -25   3   8       77.77       76.09     83.50 o 
 -24   3   8      129.94       -0.60     77.34 o 
 -23   3   8        9.37      -81.36     81.36 o 
 -22   3   8       33.47       77.21    134.63 o 
 -21   3   8      761.11      614.95     86.76 o 
 -20   3   8     1719.19     1770.14    221.04 o 
 -19   3   8      325.08      354.72     67.95 o 
 -18   3   8     2761.88     2958.07    143.70 o 
 -17   3   8      236.06      199.03     57.34 o 
 -16   3   8     3948.42     3927.06    150.61 o 
 -15   3   8     2909.41     2616.13     94.14 o 
 -14   3   8      150.14      290.36     45.38 o 
 -13   3   8     2809.04     2810.62    135.99 o 
 -12   3   8     1764.07     1868.12     94.99 o 
 -11   3   8      211.54      302.38     40.65 o 
 -10   3   8      175.44      279.05     40.43 o 
  -9   3   8     2330.86     2905.03     98.22 o 
  -8   3   8     3071.96     3240.40    158.12 o 
  -7   3   8       61.24       91.12     27.25 o 
  -6   3   8     1680.22     2197.48     62.55 o 
  -5   3   8     5467.88     5496.08    109.43 o 
  -4   3   8      486.36      564.42     31.52 o 
  -3   3   8     5760.80     6442.38    123.67 o 
  -2   3   8     2037.74     2467.09     91.72 o 
  -1   3   8     1003.45      893.38     62.95 o 
   0   3   8    10498.14    11632.75    224.46 o 
   1   3   8     8193.60     8258.51    170.47 o 
   2   3   8     2158.97     2163.76    109.19 o 
   3   3   8       43.23        5.43     18.17 o 
   4   3   8       18.31       22.54     19.00 o 
   5   3   8      521.14      537.87     46.20 o 
   6   3   8      321.30      417.88     46.62 o 
   7   3   8      521.55      536.40     45.35 o 
   8   3   8      799.32      793.17     48.28 o 
   9   3   8     6112.21     6658.16    145.70 o 
  10   3   8     1960.00     2133.38     68.62 o 
  11   3   8      717.98      793.08     54.83 o 
  12   3   8      963.23      942.73     45.91 o 
  13   3   8        5.96      -10.74     21.74 o 
  14   3   8     5881.30     6338.47    188.21 o 
  15   3   8     1656.28     1597.45     66.97 o 
  16   3   8     1332.63     1165.85     61.20 o 
  17   3   8      471.79      476.38     46.48 o 
  18   3   8      578.59      505.05     49.21 o 
  19   3   8      272.11      320.61     51.29 o 
  20   3   8      263.99      291.26     51.03 o 
  21   3   8      223.19      235.20    100.96 o 
  22   3   8      462.19      445.27     94.27 o 
  23   3   8      134.94      148.93     77.34 o 
  24   3   8      107.55      207.67     83.30 o 
 -26   4   8       80.34      129.30     90.54 o 
 -25   4   8       24.12      -39.07     82.11 o 
 -24   4   8        0.41      -12.35     74.49 o 
 -23   4   8      160.53      233.17     88.50 o 
 -22   4   8      157.94      123.83     62.73 o 
 -21   4   8       36.95      113.06     60.59 o 
 -20   4   8        3.80      -44.89     44.89 o 
 -19   4   8       21.09       14.64     52.04 o 
 -18   4   8      599.41      564.66    100.62 o 
 -17   4   8       54.92       -9.61     43.90 o 
 -16   4   8      295.34      286.13     45.88 o 
 -15   4   8      201.64       79.58     60.66 o 
 -14   4   8      408.51      494.79     65.22 o 
 -13   4   8      370.85      358.34     43.83 o 
 -12   4   8      100.82       99.13     46.72 o 
 -11   4   8     1189.26     1214.31     71.47 o 
 -10   4   8        1.54       72.76     33.52 o 
  -9   4   8      131.53       92.40     32.54 o 
  -8   4   8     4002.62     4320.38     95.21 o 
  -7   4   8     5003.21     5316.68    110.37 o 
  -6   4   8      475.00      373.60     28.79 o 
  -5   4   8     4664.04     4646.22    100.72 o 
  -4   4   8    13799.99    13462.57    227.21 o 
  -3   4   8     1067.05     1139.33     52.04 o 
  -2   4   8      933.05     1042.07     49.61 o 
  -1   4   8     3987.80     4567.53    113.56 o 
   0   4   8     7184.35     6717.18    158.16 o 
   1   4   8    10384.20    10378.59    209.02 o 
   2   4   8     1399.99     1491.98     95.35 o 
   3   4   8      225.26      274.90     33.38 o 
   4   4   8     9889.92     9374.29    200.73 o 
   5   4   8      943.36     1020.67     60.94 o 
   6   4   8     1671.51     1728.38     74.55 o 
   7   4   8     3515.54     3483.14    225.80 o 
   8   4   8     3899.46     3599.65    100.13 o 
   9   4   8      791.86      762.23     51.45 o 
  10   4   8      787.81      827.66     67.32 o 
  11   4   8       16.84       36.50     24.57 o 
  12   4   8     2912.55     3128.62    103.90 o 
  13   4   8      913.81      999.87     70.95 o 
  14   4   8        1.19        2.46     25.27 o 
  15   4   8      634.79      714.53     54.88 o 
  16   4   8       75.58       71.42     32.85 o 
  17   4   8      297.31      222.13     49.08 o 
  18   4   8       52.43      -24.99     37.01 o 
  19   4   8      111.15      106.71     42.43 o 
  20   4   8       22.13       37.13     48.97 o 
  21   4   8      332.82      268.26     84.49 o 
  22   4   8        3.45       46.07     70.17 o 
  23   4   8       54.29       33.39     64.09 o 
 -25   5   8      370.56      735.19    196.67 o 
 -24   5   8      119.09       77.27    124.09 o 
 -23   5   8      213.09       93.45     76.65 o 
 -22   5   8      544.32      656.76    117.11 o 
 -21   5   8      479.70      623.73     87.46 o 
 -20   5   8       47.48      -46.89     54.93 o 
 -19   5   8     1320.77     1398.20    122.61 o 
 -18   5   8       56.37       -1.63     46.31 o 
 -17   5   8     3270.94     3164.71    144.45 o 
 -16   5   8      168.45      120.92     47.14 o 
 -15   5   8      185.19      136.20     39.43 o 
 -14   5   8      405.72      330.07     45.91 o 
 -13   5   8      968.20     1042.97     66.28 o 
 -12   5   8     5011.18     4656.49    127.93 o 
 -11   5   8       62.49      100.78     37.34 o 
 -10   5   8     2119.84     2215.88     95.42 o 
  -9   5   8     3300.26     3793.43    121.61 o 
  -8   5   8       20.27       32.43     27.74 o 
  -7   5   8      447.23      439.57     34.28 o 
  -6   5   8     3064.16     2938.44     78.32 o 
  -5   5   8     4407.78     4250.60    110.17 o 
  -4   5   8     1342.18     1427.78     54.08 o 
  -3   5   8        6.32       55.46     20.85 o 
  -2   5   8    13491.77    13626.13    265.29 o 
  -1   5   8    18737.09    18766.88    422.81 o 
   0   5   8     3495.04     3329.19    113.82 o 
   1   5   8     5372.65     5889.87    163.04 o 
   2   5   8      102.47      104.59     22.78 o 
   3   5   8      153.82      216.70     26.47 o 
   4   5   8     4443.62     4508.57    200.26 o 
   5   5   8     5353.88     4868.03    164.68 o 
   6   5   8      656.21      513.03     68.64 o 
   7   5   8        0.85       43.35     28.06 o 
   8   5   8     3179.11     3446.59    114.65 o 
   9   5   8     2190.65     1776.02     84.84 o 
  10   5   8       74.21       56.13     41.40 o 
  11   5   8     1168.55     1165.03     67.34 o 
  12   5   8       60.86       37.01     28.83 o 
  13   5   8     1424.58     1628.63     72.87 o 
  14   5   8       16.81       10.27     29.43 o 
  15   5   8      812.03      924.44     62.22 o 
  16   5   8      166.85       91.95     35.30 o 
  17   5   8      132.94      125.59     38.25 o 
  18   5   8       39.52       30.39     36.72 o 
  19   5   8      106.32       76.25     43.04 o 
  20   5   8      106.59      103.69     56.55 o 
  21   5   8      152.73      242.68     82.67 o 
  22   5   8      119.01      293.33     84.34 o 
  23   5   8      250.26      124.39     84.85 o 
 -24   6   8       56.83       83.10     97.17 o 
 -23   6   8        9.50      -34.01     71.11 o 
 -22   6   8       34.49       92.02     83.50 o 
 -21   6   8      172.21      126.85     80.68 o 
 -20   6   8      317.57      293.12     90.57 o 
 -19   6   8      487.25      528.24     99.29 o 
 -18   6   8        6.82      -22.40     60.16 o 
 -17   6   8      329.92      295.62     55.93 o 
 -16   6   8      408.11      549.51     67.15 o 
 -15   6   8        8.97      -28.70     31.45 o 
 -14   6   8      493.78      496.51     75.53 o 
 -13   6   8     1131.54     1039.83     76.04 o 
 -12   6   8       77.03       92.67     35.65 o 
 -11   6   8      494.93      447.87     79.59 o 
 -10   6   8      398.63      464.26     48.76 o 
  -9   6   8     6076.67     5673.13    195.33 o 
  -8   6   8        3.18       -4.15     26.24 o 
  -7   6   8     1273.77     1333.90     80.29 o 
  -6   6   8       51.36      111.27     26.03 o 
  -5   6   8     6642.29     6544.49    135.35 o 
  -4   6   8     7020.08     7140.27    143.30 o 
  -3   6   8       26.99        6.98     19.79 o 
  -2   6   8     4545.67     4713.69    120.55 o 
  -1   6   8     4493.05     4618.49    119.16 o 
   0   6   8     2967.50     2398.13    119.41 o 
   1   6   8      528.66      522.93     46.44 o 
   2   6   8     8194.39     8365.60    232.59 o 
   3   6   8     9635.95     9932.76    280.18 o 
   4   6   8       94.05       53.35     28.82 o 
   5   6   8      308.54      300.84     59.32 o 
   6   6   8      476.80      338.32     44.42 o 
   7   6   8       81.40      119.81     36.82 o 
   8   6   8      128.70      226.15     42.95 o 
   9   6   8     1057.70     1033.02     71.99 o 
  10   6   8      790.74      704.84     63.98 o 
  11   6   8     3209.75     3341.28    123.27 o 
  12   6   8        0.97      -18.36     51.79 o 
  13   6   8      694.68      812.56     57.00 o 
  14   6   8       15.66       27.87     31.07 o 
  15   6   8      314.95      244.92     41.97 o 
  16   6   8        9.39       14.09     32.68 o 
  17   6   8       11.91       -0.70     34.56 o 
  18   6   8      257.53      251.88     48.64 o 
  19   6   8      414.04      372.26     60.23 o 
  20   6   8      245.91      347.39     78.99 o 
  21   6   8       63.99       14.28     54.28 o 
  22   6   8       64.01       11.90     99.51 o 
 -23   7   8       92.02       14.58     84.85 o 
 -22   7   8      167.93      251.51     97.78 o 
 -21   7   8      278.01      231.80    182.63 o 
 -20   7   8      254.29      484.00    104.97 o 
 -19   7   8      318.84      286.22    106.53 o 
 -18   7   8     2120.32     2370.90    129.75 o 
 -17   7   8      256.46      202.56     53.96 o 
 -16   7   8     1655.19     1870.03    110.91 o 
 -15   7   8      635.06      605.59     71.83 o 
 -14   7   8     1353.77     1042.77     83.26 o 
 -13   7   8      295.12      320.17     58.36 o 
 -12   7   8     1141.62     1328.26     87.17 o 
 -11   7   8       11.84       13.49     37.57 o 
 -10   7   8     2505.61     2334.87    112.71 o 
  -9   7   8      281.89      260.74     64.22 o 
  -8   7   8       49.78       49.30     30.51 o 
  -7   7   8       79.44       42.76     30.78 o 
  -6   7   8      290.45      375.75     35.55 o 
  -5   7   8       25.07       22.25     26.26 o 
  -4   7   8      849.59      849.97     51.38 o 
  -3   7   8        0.33       -8.21     24.41 o 
  -2   7   8     1781.62     1728.99     92.45 o 
  -1   7   8     1751.50     1901.30     99.01 o 
   0   7   8      286.53      327.61     54.95 o 
   1   7   8       28.79       46.45     28.90 o 
   2   7   8     1977.94     2113.26    143.72 o 
   3   7   8      701.72      772.30     59.43 o 
   4   7   8       91.97      120.65     35.86 o 
   5   7   8      291.24      288.77     68.89 o 
   6   7   8      674.32      576.23     63.96 o 
   7   7   8        0.58       -2.67     33.62 o 
   8   7   8      284.02      317.03     52.37 o 
   9   7   8      248.11      288.67     50.58 o 
  10   7   8       68.00        3.53     37.09 o 
  11   7   8        5.67       14.59     36.87 o 
  12   7   8     1358.66     1207.20    109.32 o 
  13   7   8     1296.09     1304.17     90.14 o 
  14   7   8      256.18      257.16    139.31 o 
  15   7   8        0.50      -33.35     35.04 o 
  16   7   8     1688.70     1548.62     80.88 o 
  17   7   8       76.57       74.72     40.80 o 
  18   7   8      119.44       85.09     56.33 o 
  19   7   8        8.02       33.11     48.55 o 
  20   7   8      241.41      173.05     58.96 o 
  21   7   8       41.07      -49.69     49.69 o 
 -22   8   8       13.34       96.31     90.98 o 
 -21   8   8        3.00      -67.94     76.57 o 
 -20   8   8       56.71       18.72     79.80 o 
 -19   8   8        1.00       43.06     86.63 o 
 -18   8   8      230.57      332.09    154.71 o 
 -17   8   8      152.37       93.99     56.92 o 
 -16   8   8       32.20       79.80     53.15 o 
 -15   8   8        2.67       10.33     45.96 o 
 -14   8   8       18.41        0.33     43.19 o 
 -13   8   8       36.82       -7.12     43.50 o 
 -12   8   8        3.53      -13.86     39.64 o 
 -11   8   8      119.69       20.61     52.28 o 
 -10   8   8       42.97        8.87     48.09 o 
  -9   8   8      725.40      680.00     88.86 o 
  -8   8   8     1349.62     1372.86    110.21 o 
  -7   8   8      284.04      320.70     67.43 o 
  -6   8   8     4930.36     5471.26    209.40 o 
  -5   8   8      407.33      414.77     51.29 o 
  -4   8   8     1172.85     1260.83     74.06 o 
  -3   8   8       98.18      109.93     42.19 o 
  -2   8   8      189.57      121.89     36.46 o 
  -1   8   8      718.61      817.61     53.67 o 
   0   8   8     2085.48     1939.97     75.94 o 
   1   8   8      212.68      132.15     34.31 o 
   2   8   8     1680.44     1879.01     77.40 o 
   3   8   8      376.36      408.36     44.78 o 
   4   8   8       55.75        8.57     44.34 o 
   5   8   8       34.59       13.48     45.39 o 
   6   8   8      181.92      112.85     47.35 o 
   7   8   8     1621.16     1567.70     95.16 o 
   8   8   8       49.86       38.00     43.17 o 
   9   8   8      109.05      100.95     50.28 o 
  10   8   8      229.27      166.93     47.59 o 
  11   8   8      270.91      253.24     56.92 o 
  12   8   8      644.66      635.50     73.21 o 
  13   8   8      120.76       57.91     46.17 o 
  14   8   8      123.91       82.08     48.87 o 
  15   8   8      746.08      776.05     82.37 o 
  16   8   8       12.65      -28.64     42.43 o 
  17   8   8       12.01        7.34     63.66 o 
  18   8   8       45.46       69.04     59.38 o 
  19   8   8       33.29      100.85     63.05 o 
  20   8   8      154.11      132.44     68.05 o 
 -21   9   8       19.62     -110.04    110.04 o 
 -20   9   8      189.49      129.95    136.97 o 
 -19   9   8       84.23      -64.00     94.24 o 
 -18   9   8       61.48        5.05    125.85 o 
 -17   9   8      521.46      723.35    331.30 o 
 -16   9   8        1.39       21.91     65.80 o 
 -15   9   8      698.20      819.04    112.68 o 
 -14   9   8      994.42     1278.03    221.26 o 
 -13   9   8      771.15      595.64     95.76 o 
 -12   9   8      425.06      307.25     77.32 o 
 -11   9   8      473.58      481.89     85.23 o 
 -10   9   8      649.80      654.81     93.67 o 
  -9   9   8      780.89      918.03    104.42 o 
  -8   9   8      879.26     1071.00    105.42 o 
  -7   9   8       16.08       46.44     52.90 o 
  -6   9   8        4.96       49.92     50.31 o 
  -5   9   8      319.95      345.29     52.04 o 
  -4   9   8      939.20     1010.24     73.15 o 
  -3   9   8      226.25      192.45     44.28 o 
  -2   9   8     2261.13     2080.23    189.31 o 
  -1   9   8       13.23       29.42     30.07 o 
   0   9   8     3203.17     3480.96    106.34 o 
   1   9   8       21.30       69.58     33.31 o 
   2   9   8      596.50      516.93     60.15 o 
   3   9   8       85.12       20.22     35.49 o 
   4   9   8      447.96      486.82     59.60 o 
   5   9   8        0.91      -26.98     36.93 o 
   6   9   8     1469.36     1298.67    139.44 o 
   7   9   8      296.12      308.10     55.61 o 
   8   9   8        0.99       48.66     42.93 o 
   9   9   8      588.46      513.26     65.61 o 
  10   9   8       97.46       92.92     48.74 o 
  11   9   8        1.84       36.51     44.56 o 
  12   9   8       84.21      107.83     53.63 o 
  13   9   8      369.35      405.31     68.83 o 
  14   9   8      275.42      229.69     90.17 o 
  15   9   8     1080.00     1015.41     94.86 o 
  16   9   8      150.30      171.53    103.07 o 
  17   9   8      349.64      208.10     70.96 o 
  18   9   8      170.63      132.11     67.29 o 
 -19  10   8        1.97      -63.58     86.63 o 
 -18  10   8       50.75       12.01     76.87 o 
 -17  10   8        9.95       73.13     74.81 o 
 -16  10   8      135.53      128.93     81.55 o 
 -15  10   8        2.63      -46.58     62.46 o 
 -14  10   8        1.40      -48.50     59.00 o 
 -13  10   8       51.66      165.34     74.66 o 
 -12  10   8       93.99       72.13     80.19 o 
 -11  10   8       28.17       14.66     56.66 o 
 -10  10   8       16.16       18.85     62.02 o 
  -9  10   8      167.93      149.63    111.80 o 
  -8  10   8       41.41       27.71     55.50 o 
  -7  10   8      363.33      470.49     85.00 o 
  -6  10   8      549.90      558.23     86.87 o 
  -5  10   8      239.72      143.62     61.94 o 
  -4  10   8      230.19      225.54     49.20 o 
  -3  10   8      804.82      939.54     76.63 o 
  -2  10   8     1391.54     1438.57     89.37 o 
  -1  10   8      388.00      247.69     43.45 o 
   0  10   8     2337.97     2504.93     96.60 o 
   1  10   8     1671.22     1963.93    113.30 o 
   2  10   8      905.01     1121.48     81.01 o 
   3  10   8       28.72       29.37     40.80 o 
   4  10   8     2321.45     2042.61    194.75 o 
   5  10   8     1146.47     1210.47     87.76 o 
   6  10   8      882.75     1050.80     85.57 o 
   7  10   8      134.35       91.23     45.48 o 
   8  10   8      948.71      951.06     85.11 o 
   9  10   8        8.34       66.76     67.33 o 
  10  10   8        1.51       35.05     45.41 o 
  11  10   8       41.46       38.45     50.00 o 
  12  10   8        3.52       19.12     46.78 o 
  13  10   8       39.47      -26.26     46.16 o 
  14  10   8       73.15       25.90     50.25 o 
  15  10   8       14.52      -36.00     53.84 o 
  16  10   8       92.08      158.15     91.90 o 
 -17  11   8       18.03      -63.58     96.58 o 
 -16  11   8      176.50      142.94     85.90 o 
 -15  11   8      107.76      239.20     88.56 o 
 -14  11   8      463.72      480.09    104.14 o 
 -13  11   8       70.83       17.49     70.12 o 
 -12  11   8     1559.21     1357.20    142.03 o 
 -11  11   8        0.14       23.52     68.65 o 
 -10  11   8      343.13      135.76     92.48 o 
  -9  11   8       13.80       71.05     65.81 o 
  -8  11   8      339.15      434.68     93.27 o 
  -7  11   8       19.20       14.81     60.01 o 
  -6  11   8       66.65       94.30     66.21 o 
  -5  11   8      578.01      559.10     95.20 o 
  -4  11   8      610.66      857.39    106.63 o 
  -3  11   8       61.68       59.79     45.96 o 
  -2  11   8        2.71       11.01     44.21 o 
  -1  11   8       55.31       74.61     39.26 o 
   0  11   8       45.55       45.53     65.98 o 
   1  11   8       20.37        3.88     43.19 o 
   2  11   8      889.59      972.10    124.62 o 
   3  11   8       15.80       18.91     43.69 o 
   4  11   8       91.72      154.21     49.73 o 
   5  11   8       70.05       98.90     59.46 o 
   6  11   8       37.26       41.01     46.59 o 
   7  11   8       27.23      -15.83     42.20 o 
   8  11   8        0.17      -43.54     43.54 o 
   9  11   8      167.73      113.91     63.27 o 
  10  11   8      144.40      111.91     69.42 o 
  11  11   8       41.30       57.37     57.10 o 
  12  11   8       36.84       55.54     52.66 o 
  13  11   8      166.72       76.84     57.98 o 
  14  11   8       72.75      103.74     64.26 o 
 -14  12   8       25.91       50.50     73.81 o 
 -13  12   8       15.65       44.75     79.26 o 
 -12  12   8       14.58      113.35     84.00 o 
 -11  12   8      327.51      121.78     83.17 o 
 -10  12   8      404.13      467.42    142.82 o 
  -9  12   8       10.16      -32.23     65.25 o 
  -8  12   8       54.33       13.25     74.34 o 
  -7  12   8       35.43       92.88     71.51 o 
  -6  12   8        3.37        4.32     65.67 o 
  -5  12   8      121.67      206.38    166.82 o 
  -4  12   8       64.77        2.31     65.71 o 
  -3  12   8      310.55      365.76     84.81 o 
  -2  12   8      304.87      431.75    163.90 o 
  -1  12   8      207.27       40.15     62.07 o 
   0  12   8       50.37      103.52     50.51 o 
   1  12   8      544.73      575.64     73.39 o 
   2  12   8       16.14      -26.22     63.57 o 
   3  12   8       41.64      -34.38     58.32 o 
   4  12   8       91.91       66.11     52.27 o 
   5  12   8      855.18     1019.03    110.22 o 
   6  12   8      807.96      900.84    142.79 o 
   7  12   8      749.89      634.57     83.21 o 
   8  12   8      187.44      162.59     60.54 o 
   9  12   8      229.73      283.81     68.90 o 
  10  12   8      134.41       47.97     55.58 o 
  11  12   8        1.11      -50.39     51.05 o 
  12  12   8       18.18       48.96     57.34 o 
 -10  13   8       26.74       85.64     72.00 o 
  -9  13   8       87.15       71.68     79.26 o 
  -8  13   8        5.96      112.58     75.82 o 
  -7  13   8       63.55       22.40     66.08 o 
  -6  13   8       21.52      -22.72     83.12 o 
  -5  13   8       46.26      -26.25     68.48 o 
  -4  13   8       22.52      -86.63     86.63 o 
  -3  13   8        1.95      -55.02     80.78 o 
  -2  13   8       23.93       26.93     94.83 o 
  -1  13   8      543.66      793.98    111.06 o 
   0  13   8      196.56      283.82     79.84 o 
   1  13   8        5.75      -50.22     50.77 o 
   2  13   8        1.57      -15.70     47.50 o 
   3  13   8        6.56      -46.59     49.14 o 
   4  13   8       12.96       32.08     53.90 o 
   5  13   8      236.36      190.53     63.81 o 
   6  13   8        6.02       23.61     58.26 o 
   7  13   8        3.57       -3.58     57.92 o 
   8  13   8       11.02        7.40     70.27 o 
  -2  14   8      214.07      482.32    147.51 o 
  -1  14   8      324.64      190.82    121.75 o 
   0  14   8       73.23      125.26    117.07 o 
 -27   0   9        7.57     -101.85    101.85 o 
 -25   0   9      132.99      158.04    133.46 o 
 -23   0   9     1183.88     1486.77    225.94 o 
 -21   0   9       45.26       38.63     97.17 o 
 -19   0   9       64.03      196.67    104.19 o 
 -17   0   9      100.53       86.63     81.95 o 
 -15   0   9      702.51      746.90    139.31 o 
 -13   0   9      188.39       38.63     59.70 o 
 -11   0   9     2652.86     2385.85    191.99 o 
  -9   0   9      437.87      354.61     82.53 o 
  -7   0   9    19580.61    19930.99    442.81 o 
  -5   0   9     8362.81     9227.40    271.01 o 
  -3   0   9    50095.88    49212.70   1015.41 o 
  -1   0   9    15675.41    14850.11    457.74 o 
   1   0   9      365.93      231.80     42.14 o 
   3   0   9      164.34       48.00     33.95 o 
   5   0   9     2136.88     2561.45    140.48 o 
   7   0   9    28228.85    28860.83    890.89 o 
   9   0   9      769.71      693.04     91.31 o 
  11   0   9      317.13      299.11     49.48 o 
  13   0   9      227.55      253.89     52.90 o 
  15   0   9     1110.12     1254.99    105.95 o 
  17   0   9       83.76       88.43     53.73 o 
  19   0   9      512.80      583.51     85.21 o 
  21   0   9     1073.99     1290.87    121.61 o 
  23   0   9      518.78      400.24     89.17 o 
 -27   1   9       26.89      -75.79     77.83 o 
 -26   1   9       91.13       77.04    128.19 o 
 -25   1   9      135.97      225.38    104.06 o 
 -24   1   9      108.96       39.80     77.81 o 
 -23   1   9       22.12       56.46     80.45 o 
 -22   1   9       12.68       23.95     74.91 o 
 -21   1   9       33.76      201.26     81.53 o 
 -20   1   9      351.43      486.35     95.76 o 
 -19   1   9      274.76      189.79     84.68 o 
 -18   1   9      306.67      271.89     58.82 o 
 -17   1   9        6.08       12.63     58.76 o 
 -16   1   9        0.52       30.12     49.65 o 
 -15   1   9       23.14      -13.68     49.25 o 
 -14   1   9      158.92      108.99     56.27 o 
 -13   1   9       49.34       10.54     45.53 o 
 -12   1   9      117.61       98.19     52.17 o 
 -11   1   9        6.24      -15.49     22.15 o 
 -10   1   9     3628.68     3559.57    104.72 o 
  -9   1   9     6520.33     6597.78    157.95 o 
  -8   1   9     2681.37     2921.10     89.04 o 
  -7   1   9     1540.21     2163.05    126.19 o 
  -6   1   9      139.42       56.14     21.44 o 
  -5   1   9       35.25       27.81     13.72 o 
  -3   1   9       68.13       53.33     20.78 o 
  -2   1   9    27985.06    28223.88    428.01 o 
  -1   1   9     2317.54     1791.34    108.21 o 
   0   1   9      622.28      993.50     67.31 o 
   1   1   9      367.67      386.16     44.49 o 
   2   1   9    13179.61    11160.47    264.90 o 
   3   1   9      884.30      825.55     61.46 o 
   4   1   9      619.17      743.36     53.79 o 
   5   1   9     3771.39     3800.63    126.64 o 
   6   1   9     6198.68     5625.04    168.86 o 
   7   1   9    11439.06    10778.77    276.88 o 
   8   1   9      408.67      492.33     55.46 o 
   9   1   9       52.70       60.97     31.86 o 
  10   1   9     2401.74     2500.42    112.97 o 
  11   1   9     1234.84     1177.56     68.67 o 
  12   1   9       57.23       25.36     25.07 o 
  13   1   9      491.76      577.65     80.41 o 
  14   1   9      227.66      253.13     39.09 o 
  15   1   9      410.26      396.24     53.23 o 
  16   1   9      416.52      454.32     51.54 o 
  17   1   9       93.34       92.34     36.16 o 
  18   1   9       60.99       43.73     43.93 o 
  19   1   9      469.27      575.62     68.77 o 
  20   1   9      117.26       65.36     42.71 o 
  21   1   9      385.50      398.45     58.88 o 
  22   1   9        4.61       17.92     51.54 o 
  23   1   9       10.92      -10.93     48.11 o 
  24   1   9        6.53       81.45     59.88 o 
 -26   2   9       18.18       37.45    112.97 o 
 -25   2   9      101.04       15.53     81.84 o 
 -24   2   9       96.47      131.34     87.33 o 
 -23   2   9        0.14      -19.29     72.84 o 
 -22   2   9      823.98      831.08    231.80 o 
 -21   2   9       19.42      -65.39     71.13 o 
 -20   2   9      137.94      101.14     54.58 o 
 -19   2   9      607.36      485.75     76.85 o 
 -18   2   9     1511.99     1415.02    106.98 o 
 -17   2   9     1288.62     1571.75    107.29 o 
 -16   2   9     1929.98     1863.26    172.09 o 
 -15   2   9       43.50      135.31     83.70 o 
 -14   2   9     1801.45     1767.47    130.67 o 
 -13   2   9     1525.31     1268.73     70.15 o 
 -12   2   9     1452.37     1397.09     78.25 o 
 -11   2   9      387.72      317.61     40.36 o 
 -10   2   9     8519.94     8147.39    345.89 o 
  -9   2   9     1023.64     1281.56     63.59 o 
  -8   2   9     6222.42     7117.04    176.71 o 
  -7   2   9        7.36       72.61     23.97 o 
  -6   2   9       57.70      125.05     16.07 o 
  -5   2   9     5841.52     5559.46    109.64 o 
  -4   2   9      499.07      451.46     27.88 o 
  -3   2   9     7711.83     7565.62    259.49 o 
  -2   2   9     2339.28     2486.76     71.58 o 
  -1   2   9     4486.36     4079.03    100.84 o 
   0   2   9     3686.00     3819.54     97.91 o 
   1   2   9    10368.51    10476.91    252.47 o 
   2   2   9      127.15       96.81     26.82 o 
   3   2   9      401.08      600.05    166.82 o 
   4   2   9     2196.15     2037.91     87.33 o 
   5   2   9       21.86       55.04     29.27 o 
   6   2   9     1740.61     1682.38     86.36 o 
   7   2   9      893.75      882.84     98.34 o 
   8   2   9     5990.35     5674.40    245.26 o 
   9   2   9     1407.61     1423.50     89.22 o 
  10   2   9      167.84      113.93     40.09 o 
  11   2   9      106.45      116.00     33.74 o 
  12   2   9       94.06       42.81     31.82 o 
  13   2   9        0.95        0.78     27.27 o 
  14   2   9      515.84      546.68     50.85 o 
  15   2   9      282.09      258.58     42.29 o 
  16   2   9     1741.66     1857.74     85.01 o 
  17   2   9      621.70      692.55    127.57 o 
  18   2   9     1864.10     1856.81     91.29 o 
  19   2   9       30.06       29.70     41.44 o 
  20   2   9     1686.12     1918.74    119.63 o 
  21   2   9        0.27      -37.05     39.85 o 
  22   2   9      111.88      114.35     51.11 o 
  23   2   9       59.00       63.65     82.05 o 
  24   2   9      201.52      272.38     72.72 o 
 -26   3   9       93.90       38.69     95.84 o 
 -25   3   9      120.06      199.16     97.26 o 
 -24   3   9       93.00       56.15    138.14 o 
 -23   3   9      469.43      612.29    116.99 o 
 -22   3   9       42.80       51.88     72.26 o 
 -21   3   9       24.70      -46.71     46.71 o 
 -20   3   9       55.18       48.21     57.06 o 
 -19   3   9      981.62     1007.16     97.71 o 
 -18   3   9       17.08        1.77     45.44 o 
 -17   3   9       10.96        9.02     42.87 o 
 -16   3   9      339.74      284.36     95.50 o 
 -15   3   9      754.88      873.88    104.69 o 
 -14   3   9      631.60      407.01     75.42 o 
 -13   3   9     2182.85     2579.68    174.82 o 
 -12   3   9     4043.04     4017.42    126.65 o 
 -11   3   9      331.05      361.63     59.85 o 
 -10   3   9     2144.31     2810.19    146.37 o 
  -9   3   9     9757.44     9942.63    225.16 o 
  -8   3   9      108.90      215.74     45.45 o 
  -7   3   9     2752.40     2446.88    106.00 o 
  -6   3   9      103.16       94.86     14.35 o 
  -5   3   9    12628.15    12761.06    189.69 o 
  -4   3   9     3105.82     3175.57     66.87 o 
  -3   3   9      487.38      495.58     27.61 o 
  -2   3   9     1970.16     2039.87     57.30 o 
  -1   3   9     9796.22     9918.36    173.02 o 
   0   3   9      352.63      310.49     28.00 o 
   1   3   9     4409.09     4436.92     97.44 o 
   2   3   9     2562.06     2428.94     78.62 o 
   3   3   9     2102.78     1625.98    139.87 o 
   4   3   9     7751.22     7844.64    178.10 o 
   5   3   9       89.69      100.51     28.09 o 
   6   3   9     1325.33     1060.72     60.41 o 
   7   3   9     3820.43     4026.02    245.57 o 
   8   3   9     6784.44     6988.89    175.43 o 
   9   3   9     3418.44     3450.64     97.57 o 
  10   3   9      252.07      222.47     33.78 o 
  11   3   9    10683.56    10463.43    208.78 o 
  12   3   9      641.08      821.39     55.90 o 
  13   3   9     1024.40     1258.49     67.70 o 
  14   3   9        0.02       -6.37     29.59 o 
  15   3   9     1786.66     1774.02     71.63 o 
  16   3   9      817.74      879.65     63.87 o 
  17   3   9      447.87      506.55     51.83 o 
  18   3   9       97.69      119.04     44.95 o 
  19   3   9      397.87      322.40     52.26 o 
  20   3   9       86.45      108.00     48.67 o 
  21   3   9       65.27       52.28     55.35 o 
  22   3   9       80.73       40.25     70.13 o 
  23   3   9       62.58       24.22     67.66 o 
 -25   4   9      185.77      179.39     97.78 o 
 -24   4   9       33.87      -17.98     73.45 o 
 -23   4   9      673.44      852.08    244.09 o 
 -22   4   9       23.21       60.85     62.59 o 
 -21   4   9      497.17      436.51     80.66 o 
 -20   4   9        3.51      -44.36     52.46 o 
 -19   4   9     1396.63     1645.25    271.01 o 
 -18   4   9     2441.67     2488.02    196.66 o 
 -17   4   9     1070.96      939.03     90.53 o 
 -16   4   9        8.95       23.60     45.16 o 
 -15   4   9      344.22      434.21     49.96 o 
 -14   4   9     1910.94     2118.73     99.75 o 
 -13   4   9      126.77      160.49     41.58 o 
 -12   4   9      646.11      596.21     66.15 o 
 -11   4   9       74.06      159.03     37.55 o 
 -10   4   9     7658.68     8430.22    352.67 o 
  -9   4   9     4120.57     3938.01    128.90 o 
  -8   4   9     2396.38     2251.95     91.14 o 
  -7   4   9     3855.97     3730.10     87.52 o 
  -6   4   9     1059.22     1314.07     59.47 o 
  -5   4   9     1777.35     1610.52     54.71 o 
  -4   4   9     1487.38     1546.44     82.28 o 
  -3   4   9     4071.25     3911.54    134.25 o 
  -2   4   9     3256.09     3253.00     92.67 o 
  -1   4   9     4928.48     5476.77    131.02 o 
   0   4   9      397.15      544.91     40.31 o 
   1   4   9       80.14      138.98     27.10 o 
   2   4   9     6775.66     6743.84    176.49 o 
   3   4   9       58.06       56.13     30.21 o 
   4   4   9      113.49       65.89     32.78 o 
   5   4   9     3109.09     3275.64    109.56 o 
   6   4   9     1293.49     1290.38     62.18 o 
   7   4   9     1894.10     1651.30     68.03 o 
   8   4   9     1018.36     1026.33     57.10 o 
   9   4   9      769.27      888.16     62.18 o 
  10   4   9       11.57       18.22     25.37 o 
  11   4   9       33.07       16.59     26.82 o 
  12   4   9     3724.60     3449.42    178.39 o 
  13   4   9      807.06     1019.47     59.84 o 
  14   4   9     1251.15     1321.51     66.85 o 
  15   4   9        2.12      -26.18     26.18 o 
  16   4   9       72.85        5.60     34.56 o 
  17   4   9      305.09      353.79     51.23 o 
  18   4   9      219.22      218.95     49.62 o 
  19   4   9        1.63        2.59     39.75 o 
  20   4   9      110.70      145.25     58.67 o 
  21   4   9      553.35      625.75    105.80 o 
  22   4   9        7.16        9.02     67.43 o 
  23   4   9      261.80      282.72     86.09 o 
 -25   5   9       15.57     -103.02    103.02 o 
 -24   5   9       86.37      -51.51    110.04 o 
 -23   5   9       12.98       27.28    101.85 o 
 -22   5   9       58.70      -12.45     64.95 o 
 -21   5   9      385.76      522.91     85.81 o 
 -20   5   9      223.14      155.31     66.01 o 
 -19   5   9      347.37      423.79     77.66 o 
 -18   5   9      250.83      263.38     63.07 o 
 -17   5   9     1919.83     1955.68    119.79 o 
 -16   5   9      312.79      269.85     47.43 o 
 -15   5   9       25.88       28.99     33.50 o 
 -14   5   9      351.33      348.91     58.30 o 
 -13   5   9      218.58      185.68     67.05 o 
 -12   5   9      741.66      705.44     57.23 o 
 -11   5   9     2118.49     2332.67    100.27 o 
 -10   5   9      312.52      297.45     46.30 o 
  -9   5   9      149.93      233.66     41.77 o 
  -8   5   9     3549.07     3752.27    134.71 o 
  -7   5   9     2112.87     2100.03     66.45 o 
  -6   5   9     1916.51     1663.57     59.85 o 
  -5   5   9     1829.25     1999.65     65.45 o 
  -4   5   9     9680.58    10800.65    196.11 o 
  -3   5   9     3555.15     3664.90     92.01 o 
  -2   5   9      275.62      125.95     28.24 o 
  -1   5   9     1851.71     2195.16     77.50 o 
   0   5   9     6423.31     7299.38    166.39 o 
   1   5   9     8483.11     8784.41    211.00 o 
   2   5   9     1299.82     1014.37     54.23 o 
   3   5   9      225.76      275.21     34.88 o 
   4   5   9     5612.99     5855.19    150.90 o 
   5   5   9       69.73       69.42     29.14 o 
   6   5   9       33.34       36.98     28.37 o 
   7   5   9       55.20       38.01     29.31 o 
   8   5   9       79.89      104.42     35.93 o 
   9   5   9      803.38      688.20     53.57 o 
  10   5   9       20.08      -17.38     26.82 o 
  11   5   9        4.22      -26.64     26.64 o 
  12   5   9     1659.51     1806.53     85.04 o 
  13   5   9      810.82      864.12     65.78 o 
  14   5   9       63.49       72.60     37.60 o 
  15   5   9      161.31      130.14     37.48 o 
  16   5   9       77.12       47.56     34.65 o 
  17   5   9      221.11      240.87     43.72 o 
  18   5   9       42.17       56.74     41.15 o 
  19   5   9       86.80      199.63     52.06 o 
  20   5   9      141.25      131.96     51.13 o 
  21   5   9        4.51       23.56     67.82 o 
  22   5   9        1.83        1.24     72.67 o 
 -24   6   9      222.31      269.62    112.16 o 
 -23   6   9        7.80       72.53     86.49 o 
 -22   6   9      132.37      133.98     93.93 o 
 -21   6   9       25.83       49.49    108.87 o 
 -20   6   9     1424.95     1766.07    160.99 o 
 -19   6   9       38.29      -14.72     71.41 o 
 -18   6   9      121.72      170.00     87.22 o 
 -17   6   9       82.97       29.97     46.74 o 
 -16   6   9     1731.42     1718.91    122.61 o 
 -15   6   9       71.80       89.22     40.07 o 
 -14   6   9       12.60       21.16     35.42 o 
 -13   6   9      367.08      309.38     53.15 o 
 -12   6   9     1507.85     1464.02     76.63 o 
 -11   6   9      149.05      114.54     44.66 o 
 -10   6   9      162.62      202.10     60.88 o 
  -9   6   9     1506.82     1708.81     85.74 o 
  -8   6   9     3997.12     4264.03    149.18 o 
  -7   6   9     1880.37     1671.18     81.08 o 
  -6   6   9       14.76       12.45     23.68 o 
  -5   6   9     2772.97     3339.52     89.41 o 
  -4   6   9     6618.45     7049.73    144.88 o 
  -3   6   9       38.12       93.50     25.80 o 
  -2   6   9       37.66       15.27     24.64 o 
  -1   6   9     2430.54     3056.48    437.25 o 
   0   6   9     8235.85     8199.46    314.91 o 
   1   6   9      640.88      320.92     50.66 o 
   2   6   9        5.11       10.42     29.83 o 
   3   6   9        0.95       -6.44     26.51 o 
   4   6   9      183.54      154.40     36.69 o 
   5   6   9      391.85      465.39     74.37 o 
   6   6   9     1878.94     2015.12     89.83 o 
   7   6   9      149.25      124.43     54.44 o 
   8   6   9      894.17      872.56     68.03 o 
   9   6   9      502.22      536.98     58.31 o 
  10   6   9     2283.83     2600.58    109.87 o 
  11   6   9       41.22      -11.03     33.63 o 
  12   6   9      366.02      296.38     46.63 o 
  13   6   9      333.93      331.68     48.75 o 
  14   6   9     1378.91     1411.50    123.52 o 
  15   6   9       38.24      -25.03     34.36 o 
  16   6   9        3.08        4.39     38.28 o 
  17   6   9       18.43       16.17     40.06 o 
  18   6   9       55.02       52.90     40.20 o 
  19   6   9        0.57      -12.83     40.50 o 
  20   6   9       47.00       93.36     57.20 o 
  21   6   9       11.50       56.51     59.25 o 
 -23   7   9        0.13       80.56     97.78 o 
 -22   7   9      116.77      174.63    100.00 o 
 -21   7   9      231.92      255.22    153.94 o 
 -20   7   9      268.21      208.00     88.56 o 
 -19   7   9       46.38       12.58     69.12 o 
 -18   7   9       74.82      114.16     74.88 o 
 -17   7   9      283.09      225.95     90.23 o 
 -16   7   9      169.96      262.34     72.87 o 
 -15   7   9      253.97      123.68    111.57 o 
 -14   7   9      241.94      201.17     76.20 o 
 -13   7   9      719.96      768.25     79.26 o 
 -12   7   9       28.62       63.25     55.18 o 
 -11   7   9     2611.82     2612.57    115.68 o 
 -10   7   9       50.84       58.18     33.31 o 
  -9   7   9        3.43        2.66     32.59 o 
  -8   7   9     1868.94     1833.88     80.96 o 
  -7   7   9     4738.74     4889.25    128.52 o 
  -6   7   9     9611.84     9697.62    301.12 o 
  -5   7   9        8.00       15.85     29.35 o 
  -4   7   9      160.94      133.07     34.28 o 
  -3   7   9     4489.08     4403.15    127.05 o 
  -2   7   9      516.24      424.44     56.82 o 
  -1   7   9      286.66      161.25     61.46 o 
   0   7   9     1498.00     1819.05    111.80 o 
   1   7   9     8332.99     8542.98    246.27 o 
   2   7   9      776.65      668.66     56.06 o 
   3   7   9       93.88       83.61     35.68 o 
   4   7   9     1003.47      991.43     67.54 o 
   5   7   9      237.00      401.63     51.25 o 
   6   7   9     1313.91     1423.35    141.51 o 
   7   7   9      448.79      426.05    106.49 o 
   8   7   9      288.64      281.94     50.42 o 
   9   7   9     6510.52     6725.58    245.85 o 
  10   7   9     1328.90     1445.84     89.53 o 
  11   7   9       58.44       39.08     41.05 o 
  12   7   9      201.07      183.57     51.41 o 
  13   7   9      593.06      606.39     63.61 o 
  14   7   9      372.55      348.96     54.71 o 
  15   7   9      112.35       88.87     44.81 o 
  16   7   9        0.14      -38.94     38.94 o 
  17   7   9      281.94      272.27     55.40 o 
  18   7   9       83.87        7.12     44.80 o 
  19   7   9       52.68       -5.83     59.06 o 
  20   7   9       20.36       36.12     62.72 o 
 -22   8   9       45.72      -73.03     79.67 o 
 -21   8   9      213.50      231.06     98.90 o 
 -20   8   9       83.54       39.29     98.92 o 
 -19   8   9      654.87      870.70    130.50 o 
 -18   8   9      123.81       69.03     59.56 o 
 -17   8   9      621.66      642.11     85.40 o 
 -16   8   9     2055.03     2339.66    128.26 o 
 -15   8   9      206.64      116.37     52.94 o 
 -14   8   9       18.07      -34.65     42.24 o 
 -13   8   9        3.50      -14.55     44.58 o 
 -12   8   9     1575.93     1645.80    228.87 o 
 -11   8   9      112.83       64.20     53.02 o 
 -10   8   9      163.73      127.86     84.87 o 
  -9   8   9      231.47      222.00     63.57 o 
  -8   8   9      606.59      531.70     79.67 o 
  -7   8   9     3019.88     3319.01    277.45 o 
  -6   8   9     2218.25     2451.92    141.44 o 
  -5   8   9      130.97      129.14     39.76 o 
  -4   8   9        9.53       31.05     36.01 o 
  -3   8   9      250.59      172.28     45.17 o 
  -2   8   9     5220.97     5253.24    152.92 o 
  -1   8   9     2375.70     2003.08     91.79 o 
   0   8   9       70.68       13.51     32.78 o 
   1   8   9     2988.11     3171.85     98.62 o 
   2   8   9      209.09      262.35     41.40 o 
   3   8   9        2.63      -21.88     32.18 o 
   4   8   9     2889.14     3130.76    164.10 o 
   5   8   9      123.61      192.31     51.25 o 
   6   8   9       56.71       48.48     51.44 o 
   7   8   9      536.61      532.14     66.35 o 
   8   8   9     1241.13     1161.06     83.06 o 
   9   8   9      222.42      124.37     44.08 o 
  10   8   9      104.35      102.94     46.67 o 
  11   8   9       79.89       28.63     61.13 o 
  12   8   9       12.95       11.06     42.56 o 
  13   8   9      450.12      337.98     72.38 o 
  14   8   9     1292.21     1195.76    167.38 o 
  15   8   9      468.61      557.38     68.32 o 
  16   8   9      724.19      712.98     78.24 o 
  17   8   9      204.27      229.93     57.90 o 
  18   8   9      623.90      829.51    100.38 o 
  19   8   9        2.01       13.39     60.73 o 
 -20   9   9        0.32      -90.14    129.95 o 
 -19   9   9      147.34      369.94    151.02 o 
 -18   9   9       52.90        9.85     68.65 o 
 -17   9   9        5.86       10.66     68.86 o 
 -16   9   9        0.05       -1.07     61.87 o 
 -15   9   9      381.59      457.30     96.95 o 
 -14   9   9       67.43      116.33     76.68 o 
 -13   9   9        1.34      -35.26     57.42 o 
 -12   9   9      172.78      261.26     97.17 o 
 -11   9   9      588.41      572.43     91.61 o 
 -10   9   9      101.20      -12.49     48.76 o 
  -9   9   9      199.74      231.73     86.63 o 
  -8   9   9        4.26       70.42     54.01 o 
  -7   9   9        2.86       11.34     52.17 o 
  -6   9   9      155.38       90.27     56.78 o 
  -5   9   9     1655.48     1865.62    134.63 o 
  -4   9   9     2010.70     2554.70    196.40 o 
  -3   9   9      147.34      170.99     46.95 o 
  -2   9   9      715.64      645.62     62.29 o 
  -1   9   9      597.72      538.06     58.79 o 
   0   9   9     1138.36     1298.21     85.28 o 
   1   9   9       23.71       -6.10     31.42 o 
   2   9   9     2409.92     2305.81    102.53 o 
   3   9   9     1301.09     1457.10     88.30 o 
   4   9   9     1698.84     1915.29    101.12 o 
   5   9   9     2547.52     2664.83    149.47 o 
   6   9   9     1376.33     1391.57     89.91 o 
   7   9   9       19.76       20.23     41.20 o 
   8   9   9      896.90      956.27     82.29 o 
   9   9   9      577.05      776.74    123.75 o 
  10   9   9      199.30      231.25     57.25 o 
  11   9   9      621.67      531.70     88.07 o 
  12   9   9       49.89       30.64     48.66 o 
  13   9   9        6.28      -13.62     46.98 o 
  14   9   9       55.56       -1.29     47.03 o 
  15   9   9        0.24      -12.15     50.03 o 
  16   9   9        9.85      -40.25     45.68 o 
  17   9   9       19.26      -41.35     57.12 o 
  18   9   9       71.17      126.19     68.03 o 
 -19  10   9       87.49       40.35     84.70 o 
 -18  10   9      194.76      225.75     92.66 o 
 -17  10   9        2.51       86.76     81.67 o 
 -16  10   9        6.53       20.77     91.31 o 
 -15  10   9      320.68      490.93    100.81 o 
 -14  10   9      286.41      471.07    168.58 o 
 -13  10   9     1034.55     1162.27    225.94 o 
 -12  10   9       15.80       38.33     65.33 o 
 -11  10   9      335.28      448.14    135.21 o 
 -10  10   9      316.02      407.07     90.14 o 
  -9  10   9      252.83      207.51     73.62 o 
  -8  10   9        2.41       15.76     90.14 o 
  -7  10   9      193.61       97.96     76.68 o 
  -6  10   9      925.59      985.02    107.14 o 
  -5  10   9      700.01      697.32     96.44 o 
  -4  10   9       99.99      149.19     60.33 o 
  -3  10   9       88.40       25.96     41.63 o 
  -2  10   9     1188.82     1254.13     84.79 o 
  -1  10   9      153.54      187.54     53.86 o 
   0  10   9       41.22       34.52     39.24 o 
   1  10   9      594.64      803.71    111.35 o 
   2  10   9       11.71        8.64     37.59 o 
   3  10   9       70.75       38.94     41.70 o 
   4  10   9      496.97      614.05     70.64 o 
   5  10   9       12.25       45.85     41.89 o 
   6  10   9       21.56       53.48     47.19 o 
   7  10   9        4.51       18.80     62.10 o 
   8  10   9      604.87      558.56     70.78 o 
   9  10   9      108.08      171.67     57.29 o 
  10  10   9      125.43      113.31     53.13 o 
  11  10   9        1.54      -17.84     73.19 o 
  12  10   9      188.50      218.93     63.73 o 
  13  10   9        1.31      -19.78     49.76 o 
  14  10   9       19.85       -3.01     53.30 o 
  15  10   9      124.47       92.19     61.02 o 
  16  10   9       60.53       36.00    124.68 o 
 -17  11   9      177.05      264.57    122.92 o 
 -16  11   9        2.84        8.01     72.26 o 
 -15  11   9        2.88       35.75     97.17 o 
 -14  11   9       37.29       -9.85     77.37 o 
 -13  11   9      283.11      181.74     84.77 o 
 -12  11   9        5.35      -18.12     65.00 o 
 -11  11   9        1.17       39.26     74.66 o 
 -10  11   9       28.32      -46.59     60.81 o 
  -9  11   9       21.79        8.85     63.13 o 
  -8  11   9       97.65       43.76     64.69 o 
  -7  11   9      667.75      755.40    109.50 o 
  -6  11   9      556.78      560.13    137.56 o 
  -5  11   9       13.20       73.98    117.07 o 
  -4  11   9       59.22       53.27     60.43 o 
  -3  11   9      167.25       76.49     57.31 o 
  -2  11   9      661.51      552.03     70.41 o 
  -1  11   9     2558.16     2670.46    150.81 o 
   0  11   9      248.33      257.17     67.86 o 
   1  11   9      617.49      707.12     74.45 o 
   2  11   9      301.58      383.38     62.67 o 
   3  11   9     1317.36     1367.40     95.22 o 
   4  11   9      233.26      224.94    109.78 o 
   5  11   9     1089.90     1069.72     91.23 o 
   6  11   9       99.74       68.13     63.79 o 
   7  11   9     1189.66     1086.66     94.70 o 
   8  11   9        1.53      -25.96     46.57 o 
   9  11   9       12.22       69.87     53.80 o 
  10  11   9      138.79       73.08     55.57 o 
  11  11   9       46.87       17.57     62.09 o 
  12  11   9       94.97      104.84     61.46 o 
  13  11   9        5.97        7.09     54.97 o 
  14  11   9       24.34       17.20     67.79 o 
 -14  12   9      540.09      675.83    117.59 o 
 -13  12   9      452.63      442.50    101.57 o 
 -12  12   9      652.96      804.54    127.45 o 
 -11  12   9      164.61      275.32     95.48 o 
 -10  12   9      554.15      696.63    124.68 o 
  -9  12   9        1.83       11.46     65.56 o 
  -8  12   9       44.27        4.16    115.31 o 
  -7  12   9       33.95      -57.87     57.87 o 
  -6  12   9      153.52      163.67     81.11 o 
  -5  12   9        2.56      -50.50     57.04 o 
  -4  12   9       41.79       -8.87     64.50 o 
  -3  12   9       40.24      -34.49     58.48 o 
  -2  12   9       43.42       42.14     87.80 o 
  -1  12   9      457.80      570.52    117.07 o 
   0  12   9      297.89      322.17     77.24 o 
   1  12   9       87.22       48.51     49.02 o 
   2  12   9        5.87        6.79     48.67 o 
   3  12   9       69.67       16.84     49.10 o 
   4  12   9       85.03       76.19     70.62 o 
   5  12   9      226.65      224.52     73.34 o 
   6  12   9      172.88      175.79     86.13 o 
   7  12   9       37.35       51.16     53.82 o 
   8  12   9        1.69      -59.04     59.04 o 
   9  12   9        0.14        5.29     55.79 o 
  10  12   9        1.40      -12.29     58.36 o 
  11  12   9        9.96      -12.55     79.12 o 
 -10  13   9       46.42       48.88     73.09 o 
  -9  13   9       88.87      120.98     80.28 o 
  -8  13   9        0.52       92.91     77.96 o 
  -7  13   9       79.08        4.54     73.09 o 
  -6  13   9        1.56       85.06     75.66 o 
  -5  13   9      260.35      224.52    149.26 o 
  -4  13   9       90.46      153.36    125.26 o 
  -3  13   9       19.15        0.00     99.51 o 
  -2  13   9      501.04      585.34    155.70 o 
  -1  13   9        5.95       22.24     99.51 o 
   0  13   9      194.17      279.19     86.05 o 
   1  13   9       19.57      -27.63     63.32 o 
   2  13   9      157.03      191.74     63.74 o 
   3  13   9        6.15       -5.93     54.57 o 
   4  13   9      299.66      329.94     72.73 o 
   5  13   9       25.16       45.97     57.63 o 
   6  13   9      928.20     1121.52    158.11 o 
   7  13   9       26.83       19.79     58.03 o 
 -26   0  10      204.53      287.99    155.70 o 
 -24   0  10        3.62      -57.36    104.19 o 
 -22   0  10       37.92       84.29    108.87 o 
 -18   0  10      661.43      669.63    148.68 o 
 -16   0  10      158.12      272.77    113.56 o 
 -14   0  10      814.11      756.26    132.29 o 
 -12   0  10     4991.10     5563.08    306.72 o 
 -10   0  10     7753.51     7542.71    360.57 o 
  -8   0  10     4612.50     3927.72    117.77 o 
  -6   0  10     3236.68     2878.95     96.42 o 
  -4   0  10    60908.17    59643.99   1433.50 o 
  -2   0  10      142.25       67.83     24.64 o 
   0   0  10     7053.75     5527.96    210.72 o 
   2   0  10     1970.42     2117.76    118.24 o 
   4   0  10    13998.03    13307.15    449.54 o 
   6   0  10     6919.49     6819.23    277.45 o 
   8   0  10    10599.49    10467.07    393.35 o 
  10   0  10     1034.33     1140.24    117.07 o 
  12   0  10       98.42      106.53     58.53 o 
  14   0  10     1532.49     1403.65    145.16 o 
  16   0  10      392.19      440.76     81.95 o 
  18   0  10       85.76      153.20     59.81 o 
  20   0  10      392.83      518.13     91.87 o 
  22   0  10       14.88       -3.69     59.17 o 
 -26   1  10        6.22     -100.09    100.09 o 
 -25   1  10      223.40      133.68     85.99 o 
 -24   1  10       70.21      -44.24     96.00 o 
 -23   1  10        0.52      116.09     81.90 o 
 -22   1  10      639.95      465.61    107.15 o 
 -21   1  10     1212.38     1307.11    147.37 o 
 -20   1  10      806.95      760.21    116.13 o 
 -19   1  10        1.66       30.01     48.83 o 
 -18   1  10      830.30      711.90    228.87 o 
 -17   1  10     2409.96     2415.12    231.80 o 
 -16   1  10     2677.37     2659.81    167.16 o 
 -15   1  10      500.11      495.82     96.58 o 
 -14   1  10     1944.03     1605.19    128.19 o 
 -13   1  10     1939.07     1615.55    124.14 o 
 -12   1  10     3500.63     3889.54    251.11 o 
 -11   1  10     3893.05     3716.95    110.19 o 
 -10   1  10     1380.63     1400.41    167.28 o 
  -9   1  10    28100.82    27331.63    506.56 o 
  -8   1  10      562.99      590.59     50.36 o 
  -7   1  10     2207.94     2169.66     69.79 o 
  -6   1  10      349.11      368.66     35.12 o 
  -5   1  10    12570.30    11647.14    360.93 o 
  -4   1  10       22.63       13.28     13.58 o 
  -3   1  10       36.69        9.10     17.31 o 
  -2   1  10      259.60      231.56     23.53 o 
  -1   1  10    16435.84    16245.09    300.95 o 
   0   1  10     1204.00     1240.12     59.15 o 
   1   1  10     5528.84     5707.71    245.84 o 
   2   1  10     1531.02     1233.32     72.00 o 
   3   1  10     1468.25     1370.45     96.58 o 
   4   1  10     3738.03     3119.71    158.04 o 
   5   1  10     2636.09     2669.94    105.54 o 
   6   1  10     1929.92     2308.42     99.34 o 
   7   1  10      127.35       41.62     29.38 o 
   8   1  10       10.98       40.39     29.80 o 
   9   1  10     8178.57     8765.19    278.04 o 
  10   1  10      111.76       12.98     32.19 o 
  11   1  10     1025.40     1170.51     87.73 o 
  12   1  10     1165.21     1119.61    122.34 o 
  13   1  10     2280.96     2473.17    328.96 o 
  14   1  10     1045.39      984.81     90.84 o 
  15   1  10      800.45      697.62     58.99 o 
  16   1  10     1204.41     1363.14     76.27 o 
  17   1  10      249.53      334.43     49.89 o 
  18   1  10      989.38     1009.84     75.08 o 
  19   1  10       28.91       45.24     41.10 o 
  20   1  10     1217.27     1274.08     86.41 o 
  21   1  10      479.79      721.02    110.68 o 
  22   1  10      163.25       94.76     51.04 o 
  23   1  10      101.93      177.87     57.53 o 
 -26   2  10        5.30      -85.85     88.97 o 
 -25   2  10      170.57      173.69     99.14 o 
 -24   2  10       17.17      -31.85     72.67 o 
 -23   2  10      115.75       -4.68     72.85 o 
 -22   2  10      162.29      150.64     84.82 o 
 -21   2  10       10.42        9.35     67.75 o 
 -20   2  10      380.49      405.94     76.80 o 
 -19   2  10       14.54      -41.82     46.76 o 
 -18   2  10     1043.57     1063.52     97.20 o 
 -17   2  10     1353.89     1627.69    143.03 o 
 -16   2  10       10.61      -49.47     49.47 o 
 -15   2  10      457.80      350.99     76.33 o 
 -14   2  10     1839.07     1672.30    129.96 o 
 -13   2  10      317.50      243.47     67.82 o 
 -12   2  10     3083.84     2948.16    168.50 o 
 -11   2  10     4376.01     4223.19    125.32 o 
 -10   2  10     3866.56     3223.23    174.75 o 
  -9   2  10      641.96      873.39     65.93 o 
  -8   2  10     2097.39     1683.65     90.46 o 
  -7   2  10     7714.34     7973.62    185.38 o 
  -6   2  10     2337.68     2407.62     61.84 o 
  -5   2  10     4945.76     4987.18    103.57 o 
  -4   2  10     5794.41     5633.37    113.71 o 
  -3   2  10     1756.72     1793.56     97.33 o 
  -2   2  10     4462.02     4281.69    105.87 o 
  -1   2  10     9999.08    10297.37    206.42 o 
   0   2  10    17998.02    18030.36    333.54 o 
   1   2  10     5704.04     5078.35    306.72 o 
   2   2  10       47.41       20.68     24.16 o 
   3   2  10     2113.55     2036.83     87.31 o 
   4   2  10     6445.52     6576.16    188.31 o 
   5   2  10     1554.28     1093.03    106.53 o 
   6   2  10     4263.37     4579.91    183.21 o 
   7   2  10    18549.85    19221.37    452.36 o 
   8   2  10     2780.61     3416.61    134.03 o 
   9   2  10     2674.71     2557.61    117.08 o 
  10   2  10       33.62       35.09     33.52 o 
  11   2  10     2406.73     2394.20    120.44 o 
  12   2  10        6.39        1.49     60.29 o 
  13   2  10     2840.71     2835.11    136.02 o 
  14   2  10      965.16     1067.32     77.85 o 
  15   2  10     2171.82     2369.46    110.60 o 
  16   2  10      916.80     1085.76     83.33 o 
  17   2  10       75.16       98.33     46.05 o 
  18   2  10        1.10      -16.20     35.97 o 
  19   2  10      104.64        6.78     55.93 o 
  20   2  10      236.20      251.21     52.99 o 
  21   2  10      319.34      311.44     86.51 o 
  22   2  10      118.13      131.05     55.18 o 
  23   2  10       47.50       33.57     57.60 o 
 -26   3  10        2.98        5.92     91.96 o 
 -25   3  10       55.83      -65.04     81.01 o 
 -24   3  10        1.66      -77.28     77.28 o 
 -23   3  10      264.93      163.43     86.80 o 
 -22   3  10       15.51       28.85     73.81 o 
 -21   3  10       84.01        6.35     56.77 o 
 -20   3  10     1252.87     1406.40    116.05 o 
 -19   3  10      747.72      626.44     85.87 o 
 -18   3  10      370.98      249.90     90.91 o 
 -17   3  10       23.21      -17.76     42.55 o 
 -16   3  10      881.57     1061.79    118.17 o 
 -15   3  10     1415.35     1407.16    134.04 o 
 -14   3  10        9.66      -22.27     45.89 o 
 -13   3  10      126.23      143.22     45.35 o 
 -12   3  10     1040.41     1205.20     76.30 o 
 -11   3  10     2215.49     1976.24     96.61 o 
 -10   3  10     3209.84     3063.61    106.35 o 
  -9   3  10     2476.24     2415.38    131.28 o 
  -8   3  10     3392.33     3548.67    151.01 o 
  -7   3  10     8716.83     8017.10    149.55 o 
  -6   3  10      312.39      249.31     42.24 o 
  -5   3  10      259.95      294.83     27.12 o 
  -4   3  10        2.85       -6.85     13.65 o 
  -3   3  10     6081.17     5659.41    103.34 o 
  -2   3  10     2871.65     2795.08     70.97 o 
  -1   3  10    21349.03    22943.20    356.82 o 
   0   3  10     3385.82     3027.32     76.89 o 
   1   3  10     2309.45     2178.10     64.29 o 
   2   3  10       83.33      229.34     37.83 o 
   3   3  10      161.12       94.82     27.59 o 
   4   3  10      182.53      219.02     32.53 o 
   5   3  10     2935.81     3092.11    100.23 o 
   6   3  10        9.63       23.43     24.80 o 
   7   3  10     3680.69     3673.44    116.17 o 
   8   3  10      372.55      465.83     50.01 o 
   9   3  10      216.09      152.86     36.74 o 
  10   3  10       57.04       62.20     36.83 o 
  11   3  10     1086.09     1336.79    100.68 o 
  12   3  10     1357.94     1395.13    163.31 o 
  13   3  10      219.44      330.40     73.17 o 
  14   3  10     1481.51     1432.66    107.00 o 
  15   3  10      657.18      723.87     70.52 o 
  16   3  10      224.57      239.92     51.98 o 
  17   3  10      184.40      212.99     72.00 o 
  18   3  10        2.91       35.76     45.83 o 
  19   3  10      629.57      651.26     77.27 o 
  20   3  10      195.18      154.05     58.30 o 
  21   3  10        1.70      -46.20     46.20 o 
  22   3  10      104.93      203.85     71.78 o 
  23   3  10       22.01       43.42     75.21 o 
 -25   4  10        6.98      100.46     97.65 o 
 -24   4  10        6.87      -48.01     80.78 o 
 -23   4  10       22.87      -36.45     77.37 o 
 -22   4  10        4.80      -57.11     57.11 o 
 -21   4  10      728.83      752.34     93.04 o 
 -20   4  10      560.78      480.36     81.49 o 
 -19   4  10      222.95      190.17     68.00 o 
 -18   4  10       14.57       48.75     52.17 o 
 -17   4  10       47.50       30.14     49.78 o 
 -16   4  10      652.64      504.36     71.83 o 
 -15   4  10      362.14      369.64     79.05 o 
 -14   4  10      295.31      228.28     46.77 o 
 -13   4  10      805.68     1034.91    103.19 o 
 -12   4  10     3164.45     3193.48    116.26 o 
 -11   4  10      393.95      464.88     72.87 o 
 -10   4  10       74.81      113.95     35.18 o 
  -9   4  10      874.90      825.57     61.97 o 
  -8   4  10       11.25      -17.16     26.46 o 
  -7   4  10     6510.38     6733.50    172.35 o 
  -6   4  10    15780.67    16194.55    238.35 o 
  -5   4  10      103.37      118.74     39.06 o 
  -4   4  10        5.12       -0.86     19.63 o 
  -3   4  10     1830.06     1892.15     70.63 o 
  -2   4  10    15088.88    16153.12    307.87 o 
  -1   4  10       10.53       26.88     29.51 o 
   0   4  10      300.78      211.98     41.13 o 
   1   4  10      130.86      131.46     25.12 o 
   2   4  10     9727.13     9748.59    181.37 o 
   3   4  10       29.88       14.82     24.16 o 
   4   4  10      426.32      449.05     45.31 o 
   5   4  10      283.66      334.01     60.24 o 
   6   4  10     5841.14     6074.12    161.00 o 
   7   4  10       46.53       25.30     44.87 o 
   8   4  10      217.05      217.48     40.99 o 
   9   4  10       44.74       45.00     29.14 o 
  10   4  10     5643.10     5810.87    143.08 o 
  11   4  10     1394.50     1352.00     91.08 o 
  12   4  10      267.56      279.95     42.53 o 
  13   4  10     1949.72     2102.61     89.55 o 
  14   4  10      723.02      645.35     66.22 o 
  15   4  10        1.61        2.66     35.98 o 
  16   4  10       56.54       55.14     43.95 o 
  17   4  10       84.76       61.43     46.86 o 
  18   4  10      196.57      201.17     56.67 o 
  19   4  10       73.08       72.76     50.71 o 
  20   4  10        0.28      -24.70     46.82 o 
  21   4  10       46.36       50.11     54.87 o 
  22   4  10        0.49       -1.14     65.98 o 
 -25   5  10      175.35      213.06    155.70 o 
 -24   5  10       31.64        8.38     79.42 o 
 -23   5  10      321.54      386.27    110.54 o 
 -22   5  10       50.68       35.70     67.51 o 
 -21   5  10      145.38      110.60    122.38 o 
 -20   5  10        0.40      -26.00     57.18 o 
 -19   5  10      738.99      796.81    157.46 o 
 -18   5  10      369.44      358.53     69.09 o 
 -17   5  10        7.18      -16.26     44.67 o 
 -16   5  10        7.08       43.74     50.43 o 
 -15   5  10      579.83      633.07     59.22 o 
 -14   5  10        3.46      -29.91     29.91 o 
 -13   5  10       21.27       67.11     39.20 o 
 -12   5  10       73.11      135.82     40.03 o 
 -11   5  10      289.69      441.32     60.70 o 
 -10   5  10        9.31       11.21     38.24 o 
  -9   5  10     1217.68     1014.67     70.17 o 
  -8   5  10      268.18      244.38     44.91 o 
  -7   5  10    11293.00    12679.09    299.25 o 
  -6   5  10      849.67      928.97     56.26 o 
  -5   5  10       57.84       54.02     22.46 o 
  -4   5  10     5228.12     5373.31    119.95 o 
  -3   5  10     7784.43     8246.75    162.62 o 
  -2   5  10     1738.77     1927.51     74.92 o 
  -1   5  10     9427.26     8896.42    195.28 o 
   0   5  10      271.10      243.41     36.22 o 
   1   5  10     2663.54     2899.26    111.60 o 
   2   5  10       85.69       82.71     27.59 o 
   3   5  10     4213.44     4324.64    141.04 o 
   4   5  10       81.64       84.20     37.60 o 
   5   5  10     1373.16     1338.58     88.56 o 
   6   5  10     6241.96     6254.15    205.65 o 
   7   5  10     2167.82     1921.30    104.99 o 
   8   5  10      947.21      883.41     61.68 o 
   9   5  10       12.88       -9.71     28.82 o 
  10   5  10       42.57       37.07     31.49 o 
  11   5  10     2828.56     2830.52    101.67 o 
  12   5  10      440.84      538.78     53.49 o 
  13   5  10      737.65      680.77     60.17 o 
  14   5  10        0.87      -15.39     39.20 o 
  15   5  10      223.58      191.47     45.38 o 
  16   5  10       57.85       81.36     41.86 o 
  17   5  10      206.15      249.71     56.85 o 
  18   5  10       24.83       52.66     49.78 o 
  19   5  10       51.91      -20.94     46.09 o 
  20   5  10       21.21      -25.56     64.66 o 
  21   5  10      318.19      262.23    127.60 o 
  22   5  10        0.45      -31.61    106.53 o 
 -24   6  10       11.08      250.10    102.49 o 
 -23   6  10       53.51       -0.76     89.82 o 
 -22   6  10       50.01      -12.09     89.56 o 
 -21   6  10      268.23      151.09    113.56 o 
 -20   6  10        0.76      -28.83     66.63 o 
 -19   6  10      515.33      657.73    115.10 o 
 -18   6  10       19.96      -55.46     63.29 o 
 -17   6  10       91.00      128.70     56.61 o 
 -16   6  10        1.61        5.61     37.26 o 
 -15   6  10       37.81       14.82     37.38 o 
 -14   6  10      131.76      190.90     45.15 o 
 -13   6  10      194.80      206.25     44.27 o 
 -12   6  10        7.19       28.87     33.33 o 
 -11   6  10      101.07       58.39     37.61 o 
 -10   6  10      165.43      200.23     44.99 o 
  -9   6  10     3491.82     3510.22    122.39 o 
  -8   6  10     2091.68     2240.91     98.53 o 
  -7   6  10     4940.93     4419.43    236.17 o 
  -6   6  10      345.61      458.11     51.70 o 
  -5   6  10     4099.56     4659.46    112.00 o 
  -4   6  10       14.71       28.65     24.34 o 
  -3   6  10     1816.33     1689.33     64.31 o 
  -2   6  10      365.80      493.81     45.31 o 
  -1   6  10       33.40       -5.51     30.33 o 
   0   6  10     1602.68     1359.42     83.66 o 
   1   6  10     3406.92     3275.46    160.38 o 
   2   6  10     3494.70     3391.44    184.38 o 
   3   6  10      589.32      695.44     69.51 o 
   4   6  10      610.97      660.73     89.56 o 
   5   6  10       17.76       25.12     29.29 o 
   6   6  10     1917.96     1563.10     82.39 o 
   7   6  10        9.02      -27.76     29.13 o 
   8   6  10       65.99       50.96     35.92 o 
   9   6  10     1862.14     1688.26    254.65 o 
  10   6  10      173.40      169.29     41.53 o 
  11   6  10     2486.55     2865.02    140.86 o 
  12   6  10        3.21       -3.44     32.57 o 
  13   6  10     1226.49     1215.17     78.29 o 
  14   6  10        1.07       33.17     36.10 o 
  15   6  10      136.43       93.85     55.03 o 
  16   6  10        4.02        0.06     38.13 o 
  17   6  10       24.99      -12.63     42.04 o 
  18   6  10       46.57       44.66     44.11 o 
  19   6  10        1.20      -38.42     48.83 o 
  20   6  10      113.71       77.27     78.64 o 
  21   6  10       12.40      -50.34    100.68 o 
 -23   7  10       36.65      -47.71     93.07 o 
 -22   7  10       45.70       88.83    135.80 o 
 -21   7  10      177.67        3.47     78.20 o 
 -20   7  10      389.96      399.23    104.21 o 
 -19   7  10      237.00      206.70     86.50 o 
 -18   7  10      795.41     1007.00    199.60 o 
 -17   7  10      451.28      451.83     88.84 o 
 -16   7  10      180.32      210.59     56.98 o 
 -15   7  10       97.34       89.73     57.02 o 
 -14   7  10      114.91      156.42     52.01 o 
 -13   7  10        4.82       36.78     42.23 o 
 -12   7  10     1011.36      876.49     77.81 o 
 -11   7  10      186.56      215.55     59.65 o 
 -10   7  10     2188.88     2726.59    101.93 o 
  -9   7  10      523.70      574.10     54.36 o 
  -8   7  10      146.35       96.01     35.22 o 
  -7   7  10       13.08       -4.07     41.29 o 
  -6   7  10       14.56        3.63     42.12 o 
  -5   7  10      548.04      587.70     52.66 o 
  -4   7  10      120.95       71.99     32.95 o 
  -3   7  10      205.43      183.79     54.36 o 
  -2   7  10      507.44      640.22    119.99 o 
  -1   7  10      263.89      306.45     54.49 o 
   0   7  10     2290.88     2314.45    145.75 o 
   1   7  10      998.30     1076.01     83.98 o 
   2   7  10      457.10      438.64     61.81 o 
   3   7  10      195.90      227.25     52.33 o 
   4   7  10      475.68      562.67     57.33 o 
   5   7  10      297.69      338.65     50.19 o 
   6   7  10      283.58      306.44     49.63 o 
   7   7  10      208.28      207.90     60.54 o 
   8   7  10        0.61      -46.33     46.33 o 
   9   7  10       24.59       29.60     40.51 o 
  10   7  10      125.39      159.37     50.16 o 
  11   7  10     1700.60     1600.73     96.13 o 
  12   7  10       76.90       41.08     52.55 o 
  13   7  10      110.29       94.46     42.52 o 
  14   7  10      958.54      858.33    113.89 o 
  15   7  10       46.24       34.39     41.79 o 
  16   7  10      317.43      283.43     58.79 o 
  17   7  10       18.18       16.11     44.89 o 
  18   7  10      208.83      140.88     51.44 o 
  19   7  10        3.80      -20.61     55.53 o 
  20   7  10      237.09      206.80     67.95 o 
 -22   8  10      108.93       -1.08     91.45 o 
 -21   8  10        0.55       -1.67     82.82 o 
 -20   8  10      369.34      499.91    207.21 o 
 -19   8  10       11.20      -38.36     70.31 o 
 -18   8  10       91.45      162.71     84.82 o 
 -17   8  10       53.44       28.80     59.99 o 
 -16   8  10       25.83       25.85     53.91 o 
 -15   8  10       35.29      -37.93     45.64 o 
 -14   8  10        5.65       59.61     50.47 o 
 -13   8  10      549.05      545.56    131.12 o 
 -12   8  10       38.20       26.93     50.50 o 
 -11   8  10      291.20      225.30     67.05 o 
 -10   8  10      672.40      758.56    142.82 o 
  -9   8  10      190.45      208.88     64.87 o 
  -8   8  10      278.79      417.64     74.77 o 
  -7   8  10        3.92      -15.22     74.34 o 
  -6   8  10     1723.00     1677.73    215.99 o 
  -5   8  10      153.70      243.79     61.19 o 
  -4   8  10      487.94      569.28     50.00 o 
  -3   8  10      158.21       69.38     33.07 o 
  -2   8  10       35.03       32.25     40.44 o 
  -1   8  10      694.25      787.54     77.27 o 
   0   8  10      134.05      136.38     61.46 o 
   1   8  10      508.82      479.34     67.34 o 
   2   8  10      712.97      480.73     70.17 o 
   3   8  10      615.64      660.32    102.91 o 
   4   8  10        4.51       -4.73     35.95 o 
   5   8  10      886.61      889.27     72.55 o 
   6   8  10        3.67        9.16     36.16 o 
   7   8  10     1651.48     1680.17    123.12 o 
   8   8  10      909.79      870.35    126.50 o 
   9   8  10     1296.05     1311.26    112.88 o 
  10   8  10     2349.48     2095.78    189.90 o 
  11   8  10       25.06       21.24     41.45 o 
  12   8  10     1081.27     1180.81     93.34 o 
  13   8  10      229.95      240.10     49.30 o 
  14   8  10      178.17       53.11     44.21 o 
  15   8  10       41.61        0.85     42.46 o 
  16   8  10        0.39       36.42     47.40 o 
  17   8  10       13.43      -45.93     45.93 o 
  18   8  10        0.25       13.93     51.03 o 
  19   8  10        7.78      -49.85     58.30 o 
 -20   9  10       17.78      -90.14    113.56 o 
 -19   9  10       82.04       81.95    135.80 o 
 -18   9  10       46.33      -33.62     65.53 o 
 -17   9  10      150.21       30.53     73.97 o 
 -16   9  10      101.26       32.34     62.42 o 
 -15   9  10      261.00      284.97     86.15 o 
 -14   9  10     1336.33     1475.97    134.73 o 
 -13   9  10      593.32      563.99     97.51 o 
 -12   9  10      216.71      190.25     71.41 o 
 -11   9  10     1876.84     1973.54    146.17 o 
 -10   9  10      112.27       50.68     59.30 o 
  -9   9  10      366.65      282.22     72.16 o 
  -8   9  10        1.13       15.80     52.67 o 
  -7   9  10     1020.11      857.59     99.91 o 
  -6   9  10       59.34      129.41     91.31 o 
  -5   9  10      104.03       67.67     55.87 o 
  -4   9  10      187.89      241.37     62.77 o 
  -3   9  10       11.69       42.41     37.59 o 
  -2   9  10     1609.40     1723.37     94.22 o 
  -1   9  10      121.30       20.46     57.80 o 
   0   9  10     1201.24     1311.78     94.50 o 
   1   9  10       45.58       41.61     39.77 o 
   2   9  10        3.94       -5.76     35.03 o 
   3   9  10        0.51       41.18     41.16 o 
   4   9  10     1654.27     1625.35     99.78 o 
   5   9  10        3.95       79.47     42.97 o 
   6   9  10     1106.40     1428.59     93.25 o 
   7   9  10      380.14      280.76     67.37 o 
   8   9  10      457.18      636.09     73.28 o 
   9   9  10       45.14       27.42     43.13 o 
  10   9  10        4.28       29.26     54.91 o 
  11   9  10       57.83       52.33     47.25 o 
  12   9  10      270.73      319.53     61.48 o 
  13   9  10      271.50      312.62     63.92 o 
  14   9  10      109.37       99.77     48.29 o 
  15   9  10      508.45      350.33     62.89 o 
  16   9  10      280.45      243.67     61.56 o 
  17   9  10      246.74      383.36     68.13 o 
 -18  10  10      136.43      164.16    133.46 o 
 -17  10  10       20.19      -68.92     72.67 o 
 -16  10  10       29.53       52.99     78.73 o 
 -15  10  10        0.08      -31.90     64.63 o 
 -14  10  10      147.41      147.15     75.38 o 
 -13  10  10       28.76       32.79    101.26 o 
 -12  10  10        0.80      -22.93    110.04 o 
 -11  10  10       38.70      -17.19     58.22 o 
 -10  10  10       22.65       97.22     67.50 o 
  -9  10  10       87.14       26.90     67.90 o 
  -8  10  10      542.59      589.16     92.70 o 
  -7  10  10      232.68      206.14    108.87 o 
  -6  10  10      269.67      138.95    136.97 o 
  -5  10  10      397.76      362.69    196.09 o 
  -4  10  10       78.08       65.07     55.04 o 
  -3  10  10      192.88      248.88     68.07 o 
  -2  10  10     1522.80     1470.50    128.34 o 
  -1  10  10      232.69      309.88     55.98 o 
   0  10  10     1550.84     1589.98     96.67 o 
   1  10  10     2001.70     1582.00    130.53 o 
   2  10  10     2311.37     2026.48    205.29 o 
   3  10  10     1826.96     1853.25    103.40 o 
   4  10  10     2241.86     2373.28    115.10 o 
   5  10  10      243.48      242.42     54.89 o 
   6  10  10     2552.71     2523.44    139.47 o 
   7  10  10      310.52      365.20     64.02 o 
   8  10  10       76.60        1.47     56.22 o 
   9  10  10       33.77       59.04     48.00 o 
  10  10  10      162.88      228.71     60.39 o 
  11  10  10      142.20      117.37     53.33 o 
  12  10  10       14.06      -21.60     51.53 o 
  13  10  10        6.68       -0.56     48.47 o 
  14  10  10        3.80        4.24     53.64 o 
  15  10  10        4.88      -40.27     43.77 o 
 -16  11  10      103.42      109.33     73.12 o 
 -15  11  10       62.25      222.49    182.04 o 
 -14  11  10     1063.85     1270.36    148.68 o 
 -13  11  10       39.97      194.69     85.79 o 
 -12  11  10     1239.87     1149.76    135.74 o 
 -11  11  10      106.16      -33.43     68.65 o 
 -10  11  10      247.22      224.89     82.68 o 
  -9  11  10       56.12       65.05     71.06 o 
  -8  11  10       96.77      253.38     79.26 o 
  -7  11  10      328.64      324.67    202.53 o 
  -6  11  10      409.11      469.03     98.09 o 
  -5  11  10        9.15        5.85     57.12 o 
  -4  11  10      314.53      191.26     99.51 o 
  -3  11  10      204.88      215.85     69.12 o 
  -2  11  10        2.39       93.60     68.48 o 
  -1  11  10        2.47       39.83     55.17 o 
   0  11  10      446.31      725.61     94.67 o 
   1  11  10        0.96       11.36     83.12 o 
   2  11  10        0.29      -49.67     49.67 o 
   3  11  10       75.27       90.72     58.91 o 
   4  11  10       23.27      -34.17     45.61 o 
   5  11  10       22.04       73.12     51.30 o 
   6  11  10      213.26      168.94     55.92 o 
   7  11  10      219.42      172.60     57.77 o 
   8  11  10        1.13      -29.54     47.25 o 
   9  11  10       14.56       26.53     61.16 o 
  10  11  10       40.69        1.27     52.18 o 
  11  11  10        3.78       69.00     54.01 o 
  12  11  10       31.10        6.86     55.58 o 
  13  11  10       42.09       53.50     58.28 o 
 -13  12  10       17.46      176.65     77.40 o 
 -12  12  10      165.01      201.11    103.02 o 
 -11  12  10       16.70       60.13     76.50 o 
 -10  12  10       20.05       52.66     79.26 o 
  -9  12  10        0.87      -26.20     72.16 o 
  -8  12  10       57.79      145.29     78.20 o 
  -7  12  10       94.89      134.14     78.64 o 
  -6  12  10       18.84       99.91     69.40 o 
  -5  12  10        2.55       84.46     73.17 o 
  -4  12  10       73.45       76.72     71.43 o 
  -3  12  10      122.19       94.83     94.83 o 
  -2  12  10       60.46      173.26    107.70 o 
  -1  12  10      899.81     1004.45    167.41 o 
   0  12  10      196.32      208.07    112.97 o 
   1  12  10       78.40       58.54     61.63 o 
   2  12  10       39.02       87.01     64.31 o 
   3  12  10      398.54      443.37     69.96 o 
   4  12  10      506.47      489.70     84.79 o 
   5  12  10      691.57      733.45     85.63 o 
   6  12  10      303.07      204.17     67.44 o 
   7  12  10      465.73      364.05     73.21 o 
   8  12  10      276.19      164.54     60.39 o 
   9  12  10        7.33       73.90     60.06 o 
  10  12  10        8.81       -5.44     53.08 o 
  -9  13  10      339.06      363.69     94.96 o 
  -8  13  10        2.84      -33.46     80.78 o 
  -7  13  10       13.41      -59.48     67.18 o 
  -6  13  10        3.51       58.03     76.84 o 
  -5  13  10        6.82       45.24     74.34 o 
  -4  13  10        5.03      152.19    112.39 o 
  -3  13  10      267.52      269.26    127.60 o 
  -2  13  10       20.01       35.12     85.46 o 
  -1  13  10      107.22      326.62    128.78 o 
   0  13  10       24.56       46.83    100.68 o 
   1  13  10       90.74      227.44     78.33 o 
   2  13  10        1.93       43.36     72.26 o 
   3  13  10      146.18       99.65     77.13 o 
   4  13  10        0.09      -26.66     54.45 o 
   5  13  10       35.77       35.72     58.76 o 
   6  13  10       54.21       93.89     60.00 o 
 -25   0  11       42.92      108.87    127.60 o 
 -23   0  11      600.30      487.00    167.41 o 
 -21   0  11      118.94        5.85     86.63 o 
 -19   0  11     1237.04     1423.55    206.04 o 
 -17   0  11      172.19       86.63     84.29 o 
 -15   0  11     4728.40     4946.13    311.40 o 
 -13   0  11     1003.38     1064.15    152.19 o 
 -11   0  11     4785.35     4394.74    269.26 o 
  -9   0  11     3506.46     3633.44    515.10 o 
  -7   0  11     5890.10     6047.60    279.21 o 
  -5   0  11     5652.39     5900.91    166.15 o 
  -3   0  11     1344.20     1239.47     64.87 o 
  -1   0  11     9677.54    10597.02    353.55 o 
   1   0  11    15624.43    16503.11    525.64 o 
   3   0  11      595.21      918.99     87.80 o 
   5   0  11     1701.89     1884.80    125.26 o 
   7   0  11     1444.35     1782.95    134.63 o 
   9   0  11     6980.40     6661.18    293.84 o 
  11   0  11     2902.70     3295.47    200.19 o 
  13   0  11      833.65      549.05    106.53 o 
  15   0  11      822.71      909.62    131.12 o 
  17   0  11      110.41       72.58     79.61 o 
  19   0  11      218.34      347.69    110.04 o 
  21   0  11       36.82       -1.17     88.97 o 
  23   0  11      179.34      293.84    124.09 o 
 -26   1  11       14.04      -14.53     98.92 o 
 -25   1  11       19.48      121.25     96.37 o 
 -24   1  11       21.37      -43.90     81.95 o 
 -23   1  11       42.55       -5.16     78.07 o 
 -22   1  11      147.09      143.79    109.46 o 
 -21   1  11       62.42       97.09     81.38 o 
 -20   1  11       24.70      -59.67     59.67 o 
 -19   1  11        3.25      -59.12     59.12 o 
 -18   1  11      323.80      416.76    108.87 o 
 -17   1  11      213.34      134.22    108.29 o 
 -16   1  11     2145.50     2316.69    162.62 o 
 -15   1  11     1099.11     1136.93    274.53 o 
 -14   1  11        1.59       49.39     53.27 o 
 -13   1  11      564.73      461.38     79.85 o 
 -12   1  11       56.61      134.43     53.64 o 
 -11   1  11        2.44       43.21     43.45 o 
 -10   1  11     2636.10     2623.18    118.30 o 
  -9   1  11       18.09       37.87     33.76 o 
  -8   1  11     4147.25     4313.55    137.04 o 
  -7   1  11     1355.06     1482.43     48.66 o 
  -6   1  11      994.93      847.42     52.04 o 
  -5   1  11      173.22       70.64     17.50 o 
  -4   1  11     8106.98     8688.92    159.21 o 
  -3   1  11     2175.64     2453.78     66.99 o 
  -2   1  11    16838.44    17635.30    288.12 o 
  -1   1  11      106.32       47.69     18.64 o 
   0   1  11     3343.49     3004.07    101.38 o 
   1   1  11     1394.72     1566.27     72.00 o 
   2   1  11     8774.56     9410.42    239.23 o 
   3   1  11       42.70      128.02     30.21 o 
   4   1  11     2734.66     2811.96    109.26 o 
   5   1  11     4239.52     4283.82    144.43 o 
   6   1  11     1790.87     2178.89    139.90 o 
   7   1  11      113.96      132.47     36.31 o 
   8   1  11     5638.03     5460.44    326.04 o 
   9   1  11       13.53       -0.55     30.84 o 
  10   1  11        9.30       10.82     32.50 o 
  11   1  11      620.38      616.39     87.22 o 
  12   1  11       47.04       95.06     48.00 o 
  13   1  11     1213.22     1195.57     96.22 o 
  14   1  11     1199.32     1109.01     98.51 o 
  15   1  11      382.95      372.14     90.14 o 
  16   1  11       42.37       48.54     53.85 o 
  17   1  11        2.36       16.94     49.59 o 
  18   1  11       12.49      -34.37     54.44 o 
  19   1  11        4.23       55.96     61.63 o 
  20   1  11       61.27       12.37     60.45 o 
  21   1  11        8.44      -17.44     64.31 o 
  22   1  11        3.07      138.59     73.45 o 
  23   1  11        0.35      -11.87     70.23 o 
 -26   2  11        5.05       33.24     90.01 o 
 -25   2  11       11.89      -69.71     79.85 o 
 -24   2  11      121.36      144.84     90.18 o 
 -23   2  11        0.55      -69.15     72.79 o 
 -22   2  11      273.87      337.16     96.47 o 
 -21   2  11      251.89      259.84    122.92 o 
 -20   2  11     1996.79     2329.25    172.91 o 
 -19   2  11      141.37      153.92     60.77 o 
 -18   2  11     1536.59     1484.30    262.23 o 
 -17   2  11       86.78       81.64     70.83 o 
 -16   2  11     3853.01     4233.76    373.45 o 
 -15   2  11       77.19      152.63     88.39 o 
 -14   2  11     5535.23     6011.85    241.71 o 
 -13   2  11     2956.73     2634.57    156.87 o 
 -12   2  11    10351.71    10489.71    333.98 o 
 -11   2  11     2739.64     2946.35    102.21 o 
 -10   2  11       61.54       14.45     26.77 o 
  -9   2  11      598.67      574.95     64.33 o 
  -8   2  11      911.79     1149.76     62.14 o 
  -7   2  11     8012.40     8546.48    181.98 o 
  -6   2  11      367.30      306.50     25.40 o 
  -5   2  11     2735.11     3070.16     76.58 o 
  -4   2  11     2160.77     2321.80     65.68 o 
  -3   2  11      670.77      650.47     37.02 o 
  -2   2  11      124.89       99.16     23.60 o 
  -1   2  11      889.01     1016.73     50.75 o 
   0   2  11     8582.81     9764.90    204.08 o 
   1   2  11      192.01      224.84     37.66 o 
   2   2  11      246.77      207.60     51.51 o 
   3   2  11     2759.14     2677.46    105.95 o 
   4   2  11     3682.99     4112.88    141.12 o 
   5   2  11     3468.06     3143.55    121.25 o 
   6   2  11      989.25     1038.10    174.43 o 
   7   2  11      472.62      467.14     58.62 o 
   8   2  11      102.71      111.56     39.31 o 
   9   2  11       98.15      136.52     41.17 o 
  10   2  11     4373.34     4455.28    263.40 o 
  11   2  11        5.59        5.99     35.57 o 
  12   2  11       78.75        4.30     80.19 o 
  13   2  11       91.48       64.93     76.68 o 
  14   2  11     1746.97     1680.14    115.81 o 
  15   2  11      276.91      306.61     67.43 o 
  16   2  11     2446.58     2447.04    145.96 o 
  17   2  11      180.97      174.00     60.36 o 
  18   2  11     2127.50     2337.45    149.13 o 
  19   2  11       83.64      -37.82     49.65 o 
  20   2  11      106.70      163.99     70.88 o 
  21   2  11       42.48      -36.54     84.87 o 
  22   2  11       62.68      116.74    154.53 o 
  23   2  11       68.21       25.82    131.70 o 
 -26   3  11       73.71     -132.29    132.29 o 
 -25   3  11       95.42       -3.10     89.70 o 
 -24   3  11       19.19       55.90     98.92 o 
 -23   3  11      134.56       76.54     85.33 o 
 -22   3  11      103.90       44.59     75.11 o 
 -21   3  11      941.34      629.67     92.38 o 
 -20   3  11      516.54      562.14     88.41 o 
 -19   3  11       45.33       64.67    104.09 o 
 -18   3  11      667.32      839.48    111.22 o 
 -17   3  11       65.85       -1.69    121.17 o 
 -16   3  11      228.44      203.21     74.64 o 
 -15   3  11      137.72      175.62     63.34 o 
 -14   3  11      328.44      301.40    215.41 o 
 -13   3  11       55.55       16.11     46.77 o 
 -12   3  11      123.58      230.20     40.53 o 
 -11   3  11     6599.95     6315.53    336.71 o 
 -10   3  11     1258.42     1642.86     81.19 o 
  -9   3  11      345.80      317.29     42.54 o 
  -8   3  11     1360.78     1614.94    101.96 o 
  -7   3  11    11271.09    10926.11    243.40 o 
  -6   3  11        8.87       19.84     16.73 o 
  -5   3  11     3674.23     3516.09     86.37 o 
  -4   3  11     9925.45    10328.19    194.95 o 
  -3   3  11     3005.17     3014.67     90.23 o 
  -2   3  11     4645.47     4962.87    165.37 o 
  -1   3  11       58.03       24.51     19.25 o 
   0   3  11    12811.98    12517.83    216.59 o 
   1   3  11     3296.18     3343.34     85.88 o 
   2   3  11      464.43      511.29     74.98 o 
   3   3  11     1165.59     1264.66     63.48 o 
   4   3  11      275.56      278.96     36.74 o 
   5   3  11     2352.51     2454.46    146.08 o 
   6   3  11     3871.76     3947.65    121.37 o 
   7   3  11     1618.21     1534.38     93.93 o 
   8   3  11      648.65      501.59     76.09 o 
   9   3  11     9312.47     8961.39    265.09 o 
  10   3  11      994.82      882.88     83.95 o 
  11   3  11     2827.49     2797.50    135.75 o 
  12   3  11      269.48      420.64     93.07 o 
  13   3  11     2256.21     2253.76    130.97 o 
  14   3  11      585.21      564.69     84.87 o 
  15   3  11      186.49      190.56     60.29 o 
  16   3  11      166.08       40.99     90.14 o 
  17   3  11      447.99      442.32     81.11 o 
  18   3  11       33.76       17.39     55.30 o 
  19   3  11       85.49       22.32     60.01 o 
  20   3  11        1.83        6.46     61.94 o 
  21   3  11      147.51      109.43     74.75 o 
  22   3  11       68.49       42.28    116.48 o 
 -25   4  11       62.56       -7.44     84.60 o 
 -24   4  11        0.77      -79.79     79.79 o 
 -23   4  11       81.63        5.46     66.65 o 
 -22   4  11      371.80      188.40     72.82 o 
 -21   4  11      195.37      299.24     75.03 o 
 -20   4  11      171.13      135.67     65.09 o 
 -19   4  11      429.28      373.64     75.42 o 
 -18   4  11       29.20       69.51     64.95 o 
 -17   4  11      682.28      702.48     86.73 o 
 -16   4  11        5.37       30.48     78.44 o 
 -15   4  11       70.11       68.08     61.67 o 
 -14   4  11      927.47      780.52    102.16 o 
 -13   4  11     1734.97     1909.57    218.22 o 
 -12   4  11      978.58      782.17     65.47 o 
 -11   4  11      131.35       70.38     36.62 o 
 -10   4  11      420.60      423.15     60.86 o 
  -9   4  11     1856.38     1967.08     93.62 o 
  -8   4  11     1618.63     1357.46    118.78 o 
  -7   4  11      683.06      557.23     68.43 o 
  -6   4  11      130.89      149.73     25.65 o 
  -5   4  11     3914.40     4016.39     84.10 o 
  -4   4  11      565.35      537.45     32.45 o 
  -3   4  11     1791.71     1971.88     57.56 o 
  -2   4  11     4514.52     4576.50    140.50 o 
  -1   4  11     1968.66     1583.36     57.97 o 
   0   4  11     3086.22     2780.83     81.11 o 
   1   4  11      333.03      376.44     37.17 o 
   2   4  11     5646.69     5056.75    120.48 o 
   3   4  11       68.58       23.11     42.70 o 
   4   4  11       32.66       12.05     26.34 o 
   5   4  11      285.32      218.66     37.70 o 
   6   4  11       28.25      -24.48     24.48 o 
   7   4  11      947.39     1062.86    165.53 o 
   8   4  11     4240.32     4240.24    135.26 o 
   9   4  11      408.20      380.65     52.66 o 
  10   4  11        4.74      -19.09     32.06 o 
  11   4  11     1851.74     2017.94    117.07 o 
  12   4  11      159.02      153.64     55.02 o 
  13   4  11     1713.81     1807.29    123.41 o 
  14   4  11      366.41      372.32     69.03 o 
  15   4  11      101.93      122.67     57.42 o 
  16   4  11       20.92       -1.73     50.31 o 
  17   4  11       93.02      130.46     64.10 o 
  18   4  11      161.12      116.11     66.30 o 
  19   4  11      109.99      102.43    136.97 o 
  20   4  11      107.00       24.45     63.26 o 
  21   4  11       48.44      117.47     73.83 o 
  22   4  11      248.07      402.71    147.51 o 
 -24   5  11       42.13      -44.86     86.36 o 
 -23   5  11        1.00       28.73     70.65 o 
 -22   5  11      170.74       90.26     67.64 o 
 -21   5  11      407.36      482.01    126.03 o 
 -20   5  11      712.56      440.76    126.24 o 
 -19   5  11      287.12      173.15     64.01 o 
 -18   5  11       55.68      -48.13     48.13 o 
 -17   5  11        1.67       29.49     52.91 o 
 -16   5  11      439.34      308.72     66.69 o 
 -15   5  11     1095.09      958.23     89.99 o 
 -14   5  11        8.94        6.76     37.87 o 
 -13   5  11      192.39       78.75     41.08 o 
 -12   5  11       27.37      103.84     41.69 o 
 -11   5  11      612.24      441.58     55.67 o 
 -10   5  11      257.02      258.32     50.13 o 
  -9   5  11     3292.98     3086.23    169.77 o 
  -8   5  11     1656.54     1808.54     87.41 o 
  -7   5  11        7.93       14.80     30.62 o 
  -6   5  11     2043.02     2072.14     92.00 o 
  -5   5  11     2769.67     2517.85     76.96 o 
  -4   5  11     2067.59     2041.92    101.31 o 
  -3   5  11      506.88      397.99     37.70 o 
  -2   5  11        8.69        0.76     24.93 o 
  -1   5  11     6680.29     6323.24    155.07 o 
   0   5  11     2389.26     2125.95     80.82 o 
   1   5  11     1508.29     1308.50     79.95 o 
   2   5  11     8480.91     9047.32    247.72 o 
   3   5  11      799.69      701.57     52.20 o 
   4   5  11     1833.35     1503.38    109.05 o 
   5   5  11        5.45       -0.02     26.53 o 
   6   5  11      428.21      553.79     63.45 o 
   7   5  11       15.33        8.14     30.25 o 
   8   5  11      898.01      930.87     72.88 o 
   9   5  11      640.80      661.07     66.00 o 
  10   5  11     3052.68     3205.54    125.65 o 
  11   5  11      907.06      949.14    139.83 o 
  12   5  11      619.09      689.20     86.56 o 
  13   5  11       20.45       13.07     38.31 o 
  14   5  11      237.48      261.47    109.36 o 
  15   5  11      724.27      630.30     76.35 o 
  16   5  11      123.93       -9.98     52.13 o 
  17   5  11        8.89      -53.33     53.33 o 
  18   5  11        8.85      -24.37     58.25 o 
  19   5  11       10.88      -15.95     88.97 o 
  20   5  11       12.16        3.84     65.99 o 
  21   5  11       57.29       42.35     69.73 o 
 -24   6  11        5.41        6.90     92.22 o 
 -23   6  11       18.40        6.12     88.84 o 
 -22   6  11      261.70      255.47     96.01 o 
 -21   6  11       18.67       -5.73     85.65 o 
 -20   6  11       96.06       44.33     76.49 o 
 -19   6  11        5.53      127.78     78.63 o 
 -18   6  11      581.75      749.72    132.89 o 
 -17   6  11      211.97      209.42     95.99 o 
 -16   6  11      242.51      176.49     58.66 o 
 -15   6  11      366.46      300.23     50.28 o 
 -14   6  11      225.19      183.45     43.42 o 
 -13   6  11      603.70      654.08     60.26 o 
 -12   6  11       27.39       49.70     36.79 o 
 -11   6  11      462.98      421.81     56.58 o 
 -10   6  11     3699.88     3364.13    211.46 o 
  -9   6  11      379.56      473.14     59.83 o 
  -8   6  11      170.33      125.38     42.35 o 
  -7   6  11     4805.21     4908.30    147.84 o 
  -6   6  11     2130.75     1981.09     92.51 o 
  -5   6  11     1075.60     1062.36     54.63 o 
  -4   6  11       18.53       19.30     25.15 o 
  -3   6  11      217.36      295.92     35.58 o 
  -2   6  11     6434.09     6550.26    196.86 o 
  -1   6  11      317.47      368.12     53.64 o 
   0   6  11      189.80      188.74     45.67 o 
   1   6  11       20.44       24.81     34.74 o 
   2   6  11       10.44      -13.39     33.91 o 
   3   6  11     1288.40     1361.44    125.85 o 
   4   6  11     2275.68     2113.98    114.92 o 
   5   6  11      679.55      715.35     76.41 o 
   6   6  11        0.95       42.12     46.16 o 
   7   6  11      479.68      443.54     56.14 o 
   8   6  11      689.93      809.83     61.89 o 
   9   6  11      653.03      589.50     60.83 o 
  10   6  11      383.06      352.78     77.22 o 
  11   6  11      112.13      100.82     39.20 o 
  12   6  11     2827.95     3085.34    114.13 o 
  13   6  11       25.61      -24.96     40.44 o 
  14   6  11       20.64       16.94     38.79 o 
  15   6  11        0.76       11.45     37.35 o 
  16   6  11       15.03       69.05     44.82 o 
  17   6  11        5.67      -38.07     38.07 o 
  18   6  11        3.76       44.30     51.68 o 
  19   6  11        0.66      101.34    117.07 o 
  20   6  11      481.54      380.73     96.32 o 
 -23   7  11      190.92      240.41    114.59 o 
 -22   7  11       97.39       76.12     92.27 o 
 -21   7  11       82.13       69.62     97.17 o 
 -20   7  11       73.00      -13.03     76.04 o 
 -19   7  11     1183.79     1282.27    146.07 o 
 -18   7  11      458.46      354.18    111.21 o 
 -17   7  11       34.63        3.98     72.43 o 
 -16   7  11       25.26       77.65     58.04 o 
 -15   7  11       74.24      129.00     48.43 o 
 -14   7  11        7.97      -41.65     41.65 o 
 -13   7  11      902.19      734.42     82.13 o 
 -12   7  11       13.43       -2.52     39.62 o 
 -11   7  11       36.12      109.39     40.57 o 
 -10   7  11        8.24       24.69     33.49 o 
  -9   7  11     2006.04     2134.28    171.94 o 
  -8   7  11     1650.34     1625.93    110.89 o 
  -7   7  11        5.02       22.49     42.45 o 
  -6   7  11      749.77      956.56     88.02 o 
  -5   7  11     3502.13     3843.95    158.62 o 
  -4   7  11      450.27      474.30     49.86 o 
  -3   7  11      276.26      263.55     43.84 o 
  -2   7  11      661.95      564.49     64.10 o 
  -1   7  11     1827.41     1995.93    104.79 o 
   0   7  11      175.21      149.13     45.06 o 
   1   7  11        0.54       25.30     38.05 o 
   2   7  11     1812.15     1616.99    101.93 o 
   3   7  11     3728.97     3644.29    152.25 o 
   4   7  11      910.38      947.01     88.02 o 
   5   7  11      193.46      187.35     55.84 o 
   6   7  11      110.99        7.25     79.25 o 
   7   7  11     7177.95     7166.16    217.34 o 
   8   7  11      214.39      232.14     50.15 o 
   9   7  11      755.37      573.61     66.30 o 
  10   7  11      678.53      473.33     55.69 o 
  11   7  11     2305.61     2538.68    112.37 o 
  12   7  11     1359.61     1312.28    115.07 o 
  13   7  11      353.37      263.36     50.16 o 
  14   7  11      147.22      174.13     48.54 o 
  15   7  11      396.47      477.21     63.17 o 
  16   7  11        2.67       27.38     44.66 o 
  17   7  11       21.92       23.93     46.88 o 
  18   7  11       12.34      -33.89     45.42 o 
  19   7  11       35.15        7.27     48.43 o 
 -21   8  11       28.51      -29.20     86.58 o 
 -20   8  11       16.83       51.31     86.87 o 
 -19   8  11      351.24      195.31     90.98 o 
 -18   8  11      470.04      525.72    111.80 o 
 -17   8  11      316.15      386.95    103.00 o 
 -16   8  11       86.08       63.76     50.47 o 
 -15   8  11        2.09       16.61     56.74 o 
 -14   8  11     1719.15     1913.35    142.87 o 
 -13   8  11       80.87       10.52    130.53 o 
 -12   8  11      483.83      409.90     97.75 o 
 -11   8  11      526.35      508.42    228.87 o 
 -10   8  11     3361.13     3197.94    169.61 o 
  -9   8  11      763.59      758.04    179.11 o 
  -8   8  11        6.51      -31.17     43.41 o 
  -7   8  11       96.47       97.62     58.53 o 
  -6   8  11     2222.77     2418.79    336.57 o 
  -5   8  11      342.64      262.29    104.78 o 
  -4   8  11      627.26      646.10     81.51 o 
  -3   8  11      920.70     1174.58     73.06 o 
  -2   8  11      102.18       44.04     43.82 o 
  -1   8  11      101.01      126.48     47.46 o 
   0   8  11     1015.72     1225.81     93.00 o 
   1   8  11        2.01       23.34     52.68 o 
   2   8  11       89.32      135.48     50.78 o 
   3   8  11      156.74      213.06     59.60 o 
   4   8  11      305.99      360.13     68.69 o 
   5   8  11     1232.04     1134.70     80.31 o 
   6   8  11     4120.05     4415.99    150.22 o 
   7   8  11        6.69      -23.95     37.49 o 
   8   8  11       82.71      115.38     45.82 o 
   9   8  11      177.27      121.80     49.41 o 
  10   8  11      346.59      275.66     56.88 o 
  11   8  11      191.97      141.94     50.44 o 
  12   8  11      108.07      136.08     48.33 o 
  13   8  11      563.51      534.98     65.41 o 
  14   8  11       98.12      115.90     50.88 o 
  15   8  11      230.90      211.54     56.18 o 
  16   8  11      786.91      842.13     80.60 o 
  17   8  11        1.44      -46.49     46.49 o 
  18   8  11      106.43      168.14     59.22 o 
 -20   9  11        4.20      -83.12    115.90 o 
 -19   9  11        5.87      -46.83    120.58 o 
 -18   9  11        0.46       59.70    127.60 o 
 -17   9  11       97.81       43.61     74.40 o 
 -16   9  11       34.12       49.07     71.51 o 
 -15   9  11        4.34       29.82     65.56 o 
 -14   9  11       69.05      140.45     69.92 o 
 -13   9  11      426.50      590.91    143.41 o 
 -12   9  11       77.09        0.18     60.84 o 
 -11   9  11        9.80       56.99     60.28 o 
 -10   9  11        1.43       28.58     58.15 o 
  -9   9  11        3.40       67.08     58.48 o 
  -8   9  11       93.22       13.61     53.42 o 
  -7   9  11     1345.69     1256.14    117.44 o 
  -6   9  11      157.19       85.28     58.34 o 
  -5   9  11      143.46      116.93     60.19 o 
  -4   9  11     1596.37     1344.31    117.47 o 
  -3   9  11       35.99       39.06     39.30 o 
  -2   9  11      678.87     1020.23    140.86 o 
  -1   9  11       70.90       55.54     41.63 o 
   0   9  11     1823.21     1674.29     93.90 o 
   1   9  11     1286.80     1383.57     87.63 o 
   2   9  11     3021.41     3286.72    166.24 o 
   3   9  11      164.07      210.14     59.18 o 
   4   9  11     3209.69     3032.67    189.07 o 
   5   9  11        2.14       42.34     52.93 o 
   6   9  11     1858.88     1827.86    103.40 o 
   7   9  11      543.73      704.93    105.72 o 
   8   9  11      754.09      711.71     75.73 o 
   9   9  11      618.62      686.02     77.62 o 
  10   9  11      153.09       75.00     47.90 o 
  11   9  11      229.83      166.00     54.89 o 
  12   9  11      103.46       36.06     48.88 o 
  13   9  11       16.40        6.04     42.84 o 
  14   9  11       11.25      -19.49     45.60 o 
  15   9  11      135.70      110.98     52.74 o 
  16   9  11        3.86      -17.33     50.10 o 
  17   9  11       52.04       26.03     62.95 o 
 -18  10  11        5.53       18.22     95.41 o 
 -17  10  11       33.92       81.20     80.94 o 
 -16  10  11      119.00      127.50     85.66 o 
 -15  10  11      293.02      514.90    104.84 o 
 -14  10  11        0.80       49.30     81.36 o 
 -13  10  11      930.80     1073.33    174.43 o 
 -12  10  11      271.50      537.74    162.72 o 
 -11  10  11      165.88      194.23     76.44 o 
 -10  10  11       52.69       29.95     62.07 o 
  -9  10  11      458.42      324.02     81.99 o 
  -8  10  11     1180.27     1189.36    122.76 o 
  -7  10  11      168.85      277.28     75.66 o 
  -6  10  11      227.39      229.14     70.32 o 
  -5  10  11       50.82       84.60     57.10 o 
  -4  10  11     1384.47     1465.73    125.39 o 
  -3  10  11      205.38      265.92    167.99 o 
  -2  10  11        0.46       -3.37     40.51 o 
  -1  10  11        4.07        4.44     39.64 o 
   0  10  11      605.55      619.37    114.14 o 
   1  10  11      611.61      483.43     76.65 o 
   2  10  11      379.20      622.01     87.17 o 
   3  10  11      438.11      230.44     66.67 o 
   4  10  11       15.98       25.73     55.01 o 
   5  10  11      317.59      300.22     61.66 o 
   6  10  11     1137.77      997.77    103.67 o 
   7  10  11        3.46       47.29     47.84 o 
   8  10  11       85.43      130.46     74.62 o 
   9  10  11       28.68       35.43     45.93 o 
  10  10  11      264.64      203.41     58.66 o 
  11  10  11        4.88       72.47     51.54 o 
  12  10  11        1.61       20.90     50.59 o 
  13  10  11       32.82       -4.15     52.46 o 
  14  10  11        5.15       -8.95     45.65 o 
  15  10  11      169.11      165.52     57.25 o 
 -16  11  11        1.50      -65.36     71.60 o 
 -15  11  11       81.03       57.51     74.06 o 
 -14  11  11        1.36       19.71     71.16 o 
 -13  11  11        1.62       13.25     73.62 o 
 -12  11  11        2.95       71.41     76.49 o 
 -11  11  11       80.31      115.44     74.54 o 
 -10  11  11      183.10       43.22     67.64 o 
  -9  11  11      262.86      272.20     85.51 o 
  -8  11  11      457.29      686.47    106.70 o 
  -7  11  11        5.27       -8.43     61.67 o 
  -6  11  11       19.96      -50.57     57.90 o 
  -5  11  11       61.46       79.90     68.26 o 
  -4  11  11      164.59      182.01     75.58 o 
  -3  11  11     1088.27     1524.61    133.27 o 
  -2  11  11       19.74       71.31     60.16 o 
  -1  11  11      759.46     1049.16    240.58 o 
   0  11  11       82.74       56.19     57.95 o 
   1  11  11      820.64      950.73    146.92 o 
   2  11  11      150.84      216.87     68.57 o 
   3  11  11      122.51       74.90     60.81 o 
   4  11  11      310.17      320.40     79.02 o 
   5  11  11     2575.54     2648.79    190.28 o 
   6  11  11       77.10      207.45     68.93 o 
   7  11  11      582.31      667.44    116.41 o 
   8  11  11       41.61      111.65     57.77 o 
   9  11  11        8.87      -49.14     49.14 o 
  10  11  11      443.69      371.01     87.72 o 
  11  11  11       99.20       41.09     60.46 o 
  12  11  11       27.86       42.39     54.78 o 
 -13  12  11      273.56      274.40    100.68 o 
 -12  12  11      625.32      823.49    403.30 o 
 -11  12  11       64.61       55.32     92.48 o 
 -10  12  11      107.84      236.25    128.78 o 
  -9  12  11        1.59       29.80     75.47 o 
  -8  12  11      188.22      257.81     89.79 o 
  -7  12  11       48.73      -26.78     67.66 o 
  -6  12  11        6.84       23.09     69.12 o 
  -5  12  11       29.91       60.30     67.82 o 
  -4  12  11       85.15      214.48     76.93 o 
  -3  12  11       38.89        4.68     94.83 o 
  -2  12  11       87.33       52.68     88.97 o 
  -1  12  11      390.27      529.15    140.48 o 
   0  12  11       18.19      140.48     98.34 o 
   1  12  11        5.18        5.68     60.84 o 
   2  12  11        1.40      -35.94     60.41 o 
   3  12  11       70.80       78.54     67.04 o 
   4  12  11      212.87      195.33     78.14 o 
   5  12  11      152.40       74.87     72.15 o 
   6  12  11      148.21      139.78     60.83 o 
   7  12  11       56.18       58.82     55.81 o 
   8  12  11        3.67      -39.10     50.40 o 
   9  12  11       38.12       22.01     54.92 o 
  -8  13  11       23.51       57.30     72.00 o 
  -7  13  11      264.94      195.81    124.68 o 
  -6  13  11        5.96       -4.84     69.03 o 
  -5  13  11       38.40      118.24     98.34 o 
  -4  13  11       50.95      143.99    104.19 o 
  -3  13  11        4.14      -48.00     90.14 o 
  -2  13  11      478.09      335.99    136.97 o 
  -1  13  11       41.41       81.95    103.02 o 
   0  13  11       50.34        7.02     98.34 o 
   1  13  11       14.33      -46.83     96.00 o 
   2  13  11       73.70      119.79     73.23 o 
   3  13  11       20.59       75.71     75.61 o 
   4  13  11      366.58      211.31     85.26 o 
   5  13  11        1.97      -14.73     68.94 o 
 -26   0  12       57.51      107.70    129.95 o 
 -24   0  12        2.89       93.65    133.46 o 
 -22   0  12      230.43      146.34    117.07 o 
 -20   0  12      156.15      149.85    119.41 o 
 -18   0  12       88.75       36.29     99.51 o 
 -16   0  12     1150.14     1120.34    175.60 o 
 -14   0  12      463.49      478.81    121.75 o 
 -12   0  12     5675.90     5275.10    306.72 o 
 -10   0  12       16.24       56.19     57.36 o 
  -8   0  12       81.13       90.17     35.12 o 
  -6   0  12     4839.91     5187.64    156.29 o 
  -4   0  12    14713.27    15410.14    482.91 o 
  -2   0  12    43978.00    44791.36    949.01 o 
   0   0  12     1498.91     1369.70     97.17 o 
   2   0  12    26600.40    26847.26    822.99 o 
   4   0  12      543.34      453.05     72.58 o 
   6   0  12     6549.97     6395.44    273.94 o 
   8   0  12     1680.05     1427.06    128.78 o 
  10   0  12      142.18      202.53     72.58 o 
  12   0  12      203.32      110.04     65.56 o 
  14   0  12     2460.11     2679.69    204.87 o 
  16   0  12       24.92       25.76     77.27 o 
  18   0  12      546.90      650.90    131.12 o 
  20   0  12      112.72      161.55    100.68 o 
  22   0  12      267.79      289.16    124.09 o 
 -26   1  12       55.49       65.07     86.43 o 
 -25   1  12        0.42      -58.70     80.68 o 
 -24   1  12       11.53      -18.55     80.28 o 
 -23   1  12      716.02      498.27    113.08 o 
 -22   1  12      287.88      119.24     85.21 o 
 -21   1  12       13.96       51.01     89.56 o 
 -20   1  12     1021.16      910.20    129.22 o 
 -19   1  12      537.93      653.94    204.87 o 
 -18   1  12     1644.65     1665.03    153.55 o 
 -17   1  12     1597.12     1884.02    156.85 o 
 -16   1  12     2486.37     1970.26    221.26 o 
 -15   1  12      743.66      572.85    211.31 o 
 -14   1  12     8052.53     8485.40    304.15 o 
 -13   1  12       11.89       31.73     47.55 o 
 -12   1  12      513.70      433.78     78.17 o 
 -11   1  12     4721.32     5064.17    438.42 o 
 -10   1  12      114.33      184.75     54.56 o 
  -9   1  12      198.67      201.54     32.70 o 
  -8   1  12      248.40      353.94     38.45 o 
  -7   1  12     4656.56     5023.65    106.66 o 
  -6   1  12     1221.93     1328.52     48.13 o 
  -5   1  12      186.94      184.37     23.50 o 
  -4   1  12        2.32       13.21     16.36 o 
  -3   1  12     9142.63     9241.67    171.78 o 
  -2   1  12        9.93       -4.95     16.80 o 
  -1   1  12        8.93       19.98     19.94 o 
   0   1  12      494.98      703.93     87.22 o 
   1   1  12     3772.57     3580.02    120.03 o 
   2   1  12     5144.21     5249.19    227.70 o 
   3   1  12      177.53      144.33     37.22 o 
   4   1  12      418.02      454.04     51.30 o 
   5   1  12      931.00      994.64     71.57 o 
   6   1  12     1504.44     1474.18     87.70 o 
   7   1  12     5113.23     4875.22    167.63 o 
   8   1  12      238.07      130.72     47.41 o 
   9   1  12       20.22        7.56     45.66 o 
  10   1  12     1939.81     1710.91    105.95 o 
  11   1  12     3338.34     3318.08    145.66 o 
  12   1  12      458.35      566.04     74.08 o 
  13   1  12      617.67      564.96    107.70 o 
  14   1  12      154.27      160.66     56.00 o 
  15   1  12      603.66      556.02    132.87 o 
  16   1  12     1224.18     1287.79    112.50 o 
  17   1  12       46.19       43.75     51.69 o 
  18   1  12      417.80      546.49    119.41 o 
  19   1  12       52.88       90.04     60.96 o 
  20   1  12       94.07       27.67     67.50 o 
  21   1  12        2.73       -7.48     62.07 o 
  22   1  12        1.50       31.61     70.36 o 
 -26   2  12       47.70      -83.69     83.69 o 
 -25   2  12       50.41       89.10    134.63 o 
 -24   2  12       13.43      -39.22     89.56 o 
 -23   2  12       79.24      -53.42    105.36 o 
 -22   2  12       22.01      -66.08     66.08 o 
 -21   2  12        4.40      123.75     82.70 o 
 -20   2  12       80.40       -3.02     82.94 o 
 -19   2  12      538.12      389.56    102.61 o 
 -18   2  12      522.25      549.32    103.77 o 
 -17   2  12      129.30      117.14     70.23 o 
 -16   2  12       37.69       10.10     59.50 o 
 -15   2  12      101.95      184.95    110.63 o 
 -14   2  12      385.78      350.46     81.11 o 
 -13   2  12       85.51      104.79     57.42 o 
 -12   2  12       36.20      -18.06     46.33 o 
 -11   2  12        4.61      -14.45     39.50 o 
 -10   2  12     1028.65     1097.12     64.76 o 
  -9   2  12     2011.79     1829.62     80.26 o 
  -8   2  12       92.68       88.22     30.03 o 
  -7   2  12      202.03      155.69     34.15 o 
  -6   2  12      100.09       82.60     20.59 o 
  -5   2  12     7284.06     7365.65    144.05 o 
  -4   2  12     6361.98     6997.78    203.96 o 
  -3   2  12     6608.03     6109.70    127.82 o 
  -2   2  12      132.54      147.88     41.85 o 
  -1   2  12    11830.41    11693.71    257.39 o 
   0   2  12     5717.74     6015.31    145.36 o 
   1   2  12      475.86      499.23     55.02 o 
   2   2  12     7708.41     7888.93    215.64 o 
   3   2  12     3120.44     2409.71    101.78 o 
   4   2  12       45.12       30.50     37.46 o 
   5   2  12     1708.70     2197.79    102.21 o 
   6   2  12     1923.98     2066.29    175.60 o 
   7   2  12      917.39      876.66     76.68 o 
   8   2  12        2.58       -6.28     49.75 o 
   9   2  12       46.51       30.64     35.00 o 
  10   2  12     2136.59     2181.11    116.68 o 
  11   2  12      464.03      336.77     60.99 o 
  12   2  12       83.56       87.50     48.58 o 
  13   2  12     2527.30     2773.82    142.95 o 
  14   2  12       75.78       56.27     47.79 o 
  15   2  12      925.33     1114.08    106.66 o 
  16   2  12      547.97      737.04    145.75 o 
  17   2  12      563.75      715.39     95.19 o 
  18   2  12      120.07       67.57     59.33 o 
  19   2  12        0.35      -52.07     52.07 o 
  20   2  12      178.40      250.67     82.58 o 
  21   2  12       83.49       32.16     71.57 o 
  22   2  12        1.76       -8.00     68.50 o 
 -25   3  12       12.79       -8.30     93.67 o 
 -24   3  12       13.94       -8.53     85.84 o 
 -23   3  12        0.06      -14.07     79.35 o 
 -22   3  12       26.57      -58.78     58.78 o 
 -21   3  12      691.57      542.18     92.40 o 
 -20   3  12       23.39        5.00     72.50 o 
 -19   3  12      376.77      395.65    143.49 o 
 -18   3  12     1282.22     1296.91    137.41 o 
 -17   3  12     1670.62     1395.48    135.75 o 
 -16   3  12       21.11       41.65     99.51 o 
 -15   3  12     1192.33     1448.92    178.53 o 
 -14   3  12     1712.52     1593.86    132.86 o 
 -13   3  12     1563.94     1410.90    122.83 o 
 -12   3  12      264.43      438.62     79.65 o 
 -11   3  12     1208.08     1087.47    130.22 o 
 -10   3  12     4358.18     4557.35    139.16 o 
  -9   3  12        9.34       17.53     28.86 o 
  -8   3  12        4.59       -6.45     26.91 o 
  -7   3  12       38.31       63.51     30.83 o 
  -6   3  12     1276.48     1365.22     76.71 o 
  -5   3  12     2143.25     2445.42     98.34 o 
  -4   3  12       40.32       39.43     21.63 o 
  -3   3  12        4.26       -2.44     18.94 o 
  -2   3  12     3034.68     3096.90     93.89 o 
  -1   3  12     6445.52     6719.96    157.60 o 
   0   3  12      950.63      877.79     75.28 o 
   1   3  12      166.96      307.73     46.32 o 
   2   3  12     2744.36     2348.94    103.06 o 
   3   3  12    12425.32    13149.94    329.87 o 
   4   3  12        5.45      -25.16     25.16 o 
   5   3  12        5.31      -20.82     27.17 o 
   6   3  12       26.16       76.09     36.42 o 
   7   3  12       55.02      160.06    109.46 o 
   8   3  12      281.32      271.52     53.35 o 
   9   3  12     6451.03     6677.37    224.19 o 
  10   3  12      258.25      297.30     59.18 o 
  11   3  12       79.13       89.89     46.84 o 
  12   3  12     1778.29     1933.46    124.79 o 
  13   3  12     1298.33     1277.05    106.91 o 
  14   3  12      107.91      148.48     70.24 o 
  15   3  12      349.55      345.79     77.85 o 
  16   3  12      150.33      186.11     60.84 o 
  17   3  12     1111.43      944.08    107.00 o 
  18   3  12      450.61      592.84     94.84 o 
  19   3  12       49.80      130.36    101.85 o 
  20   3  12      413.27      406.07     93.10 o 
  21   3  12       91.39      176.76     80.19 o 
  22   3  12      110.75      158.05     83.34 o 
 -25   4  12        5.62      -86.73     86.73 o 
 -24   4  12       29.85      -75.72     87.64 o 
 -23   4  12      537.69      414.79     90.68 o 
 -22   4  12        8.71      -16.91     59.69 o 
 -21   4  12      992.65      999.97    109.70 o 
 -20   4  12       17.02        5.48     60.33 o 
 -19   4  12     1418.47     1250.04    114.82 o 
 -18   4  12        5.25      -48.37     49.79 o 
 -17   4  12      875.76      777.29    153.36 o 
 -16   4  12       72.00      -41.29     55.30 o 
 -15   4  12      501.46      716.42    210.14 o 
 -14   4  12       46.32       76.01     60.01 o 
 -13   4  12      112.88       55.24     69.59 o 
 -12   4  12      303.65      337.44     49.34 o 
 -11   4  12      123.22      306.95     49.69 o 
 -10   4  12      487.29      425.79     83.80 o 
  -9   4  12    10932.69    10630.68    248.30 o 
  -8   4  12     3615.69     3448.12    119.40 o 
  -7   4  12        2.27       -6.80     27.97 o 
  -6   4  12     1627.19     1657.70    123.90 o 
  -5   4  12      131.23       73.30     19.96 o 
  -4   4  12     5143.38     5230.15    105.08 o 
  -3   4  12     2255.29     1951.34     58.82 o 
  -2   4  12      129.93      200.93     39.71 o 
  -1   4  12      135.51       93.59     32.44 o 
   0   4  12    11914.35    12628.08    253.48 o 
   1   4  12      181.43      236.64     30.86 o 
   2   4  12      944.36      829.95     48.83 o 
   3   4  12     1755.28     1514.20     74.31 o 
   4   4  12     4070.02     3902.32    121.19 o 
   5   4  12      838.28      927.05     64.81 o 
   6   4  12       26.17      -24.50     25.94 o 
   7   4  12      582.03      569.63     57.74 o 
   8   4  12     1054.59     1189.22     96.90 o 
   9   4  12     1612.56     1655.84     92.57 o 
  10   4  12      790.66      838.05     87.31 o 
  11   4  12     8090.04     8948.97    282.22 o 
  12   4  12     2229.00     2215.44    135.49 o 
  13   4  12       86.81       59.30     47.46 o 
  14   4  12      445.99      281.32     66.37 o 
  15   4  12       17.75        4.97     48.63 o 
  16   4  12       90.60      -58.53     58.53 o 
  17   4  12        0.40        4.60     53.16 o 
  18   4  12       34.44       91.09     64.37 o 
  19   4  12        3.40        6.74     63.34 o 
  20   4  12       42.53       28.60     67.74 o 
  21   4  12       96.79      235.89     86.09 o 
 -24   5  12        0.65      -81.75     81.75 o 
 -23   5  12       28.05       21.87     66.30 o 
 -22   5  12        3.08      -62.35     62.35 o 
 -21   5  12      153.24       87.34     67.50 o 
 -20   5  12      556.57      292.89     73.53 o 
 -19   5  12       20.15       -9.17     56.38 o 
 -18   5  12        1.65      -47.77     47.77 o 
 -17   5  12      227.87      211.17     65.42 o 
 -16   5  12      404.38      366.78     70.52 o 
 -15   5  12      170.52      277.18     77.13 o 
 -14   5  12       28.62      -35.55     35.55 o 
 -13   5  12     1491.70     1591.36    165.10 o 
 -12   5  12      222.19      141.03     43.51 o 
 -11   5  12     1898.28     1751.89    199.90 o 
 -10   5  12      268.04      176.57     69.31 o 
  -9   5  12     4260.14     4569.09    145.54 o 
  -8   5  12       49.80       33.78     37.25 o 
  -7   5  12     2192.00     2130.45     96.26 o 
  -6   5  12       31.89       34.93     34.29 o 
  -5   5  12     6333.12     6165.50    118.50 o 
  -4   5  12     1476.19     1209.22     50.45 o 
  -3   5  12      357.13      258.00     29.10 o 
  -2   5  12      154.31      220.27     30.88 o 
  -1   5  12     4000.03     4049.85    101.96 o 
   0   5  12     4847.39     4530.65    111.04 o 
   1   5  12      456.61      488.45     41.64 o 
   2   5  12      174.82      235.27     33.43 o 
   3   5  12     1911.36     1664.99     68.65 o 
   4   5  12      522.19      438.53     61.70 o 
   5   5  12     8437.63     7680.51    466.13 o 
   6   5  12      275.77      208.33     58.51 o 
   7   5  12      441.40      436.33     59.80 o 
   8   5  12      255.81      232.10     44.42 o 
   9   5  12      325.46      339.44     53.07 o 
  10   5  12     1213.87     1498.21     93.96 o 
  11   5  12     1094.94     1047.43     84.52 o 
  12   5  12      155.51       69.90     42.38 o 
  13   5  12     1001.78     1096.34    102.51 o 
  14   5  12       58.06       70.28     59.12 o 
  15   5  12      519.87      289.02    101.85 o 
  16   5  12       23.83       47.87     54.49 o 
  17   5  12       72.84      116.75     69.12 o 
  18   5  12        1.37      -56.47     56.47 o 
  19   5  12      164.66      142.84     87.80 o 
  20   5  12        0.94       -7.18     68.05 o 
  21   5  12      384.33      380.75     97.34 o 
 -23   6  12       14.51      -29.34     88.39 o 
 -22   6  12       14.52       -5.96     89.58 o 
 -21   6  12      464.21      292.25    101.57 o 
 -20   6  12       50.77       46.42     81.90 o 
 -19   6  12      229.40       82.64     77.28 o 
 -18   6  12       14.60      -34.57     54.76 o 
 -17   6  12      119.77       85.22     59.09 o 
 -16   6  12      167.68      270.30     74.81 o 
 -15   6  12      512.36      492.18     74.51 o 
 -14   6  12        7.49      -26.38     33.13 o 
 -13   6  12      440.67      333.17     57.70 o 
 -12   6  12       83.09       55.24     40.25 o 
 -11   6  12      413.00      363.29     54.02 o 
 -10   6  12       11.13       33.74     37.00 o 
  -9   6  12       98.87      131.05     43.82 o 
  -8   6  12     1055.49     1036.76     82.34 o 
  -7   6  12     8679.69     8826.75    220.55 o 
  -6   6  12      409.88      481.49     73.04 o 
  -5   6  12      219.47      288.68     58.94 o 
  -4   6  12       10.51       12.49     26.24 o 
  -3   6  12      986.77     1065.18     57.79 o 
  -2   6  12        0.27      -25.93     32.99 o 
  -1   6  12      298.29      266.39     79.61 o 
   0   6  12      266.17      437.79    119.99 o 
   1   6  12     3425.52     3603.87    143.78 o 
   2   6  12     1792.14     1695.21    100.74 o 
   3   6  12     1173.19     1249.95    120.58 o 
   4   6  12     4498.19     4432.71    170.52 o 
   5   6  12     5188.78     5267.29    158.35 o 
   6   6  12      410.94      523.45     60.98 o 
   7   6  12     1036.40      885.00     74.70 o 
   8   6  12     1708.27     1520.98     93.27 o 
   9   6  12     3146.64     3385.41    133.47 o 
  10   6  12       33.77       58.22     41.10 o 
  11   6  12      605.93      511.67     91.04 o 
  12   6  12        7.05       46.59     44.81 o 
  13   6  12      955.39     1145.54     95.68 o 
  14   6  12       98.87       88.66     50.96 o 
  15   6  12       39.55       23.21     52.38 o 
  16   6  12      112.06       27.18     50.48 o 
  17   6  12       53.86       21.81     69.07 o 
  18   6  12        1.89       53.66     68.48 o 
  19   6  12       36.13      -34.75     66.95 o 
  20   6  12       55.63       43.78     76.01 o 
 -22   7  12        0.19       44.11     93.10 o 
 -21   7  12       44.34       -7.05     97.17 o 
 -20   7  12      321.85      153.88     95.61 o 
 -19   7  12      226.24      423.85    104.71 o 
 -18   7  12       47.41       -9.26     76.93 o 
 -17   7  12       65.15        5.78     69.12 o 
 -16   7  12      380.64      418.63     94.72 o 
 -15   7  12      159.13      144.08     53.93 o 
 -14   7  12       57.63       57.58     49.44 o 
 -13   7  12        7.03       -9.51     41.18 o 
 -12   7  12     3191.95     3317.03    118.54 o 
 -11   7  12        1.09      -22.78     37.63 o 
 -10   7  12     1253.41     1218.87    118.88 o 
  -9   7  12       27.91      104.28     42.01 o 
  -8   7  12     1841.88     2260.22    131.12 o 
  -7   7  12       29.15       14.73     48.58 o 
  -6   7  12       17.36       18.90     57.95 o 
  -5   7  12     1152.44     1079.56    142.24 o 
  -4   7  12      143.40      251.52     58.70 o 
  -3   7  12       34.70       84.06     40.23 o 
  -2   7  12      163.97      313.45     56.24 o 
  -1   7  12      426.42      260.28    130.53 o 
   0   7  12      179.63      253.14     57.05 o 
   1   7  12      186.23      255.73     55.65 o 
   2   7  12     2652.84     2966.84    146.92 o 
   3   7  12      924.20      948.17    129.36 o 
   4   7  12      953.02     1071.76    174.43 o 
   5   7  12       24.77       51.07     49.17 o 
   6   7  12      327.63      401.69     65.98 o 
   7   7  12        0.93      -41.59     42.00 o 
   8   7  12       43.64       43.52     58.17 o 
   9   7  12      265.74      144.29     50.92 o 
  10   7  12      178.79      232.53     55.56 o 
  11   7  12      396.12      407.99    101.13 o 
  12   7  12       15.63      105.58     51.06 o 
  13   7  12      237.28      160.73     55.57 o 
  14   7  12      241.58      184.89     59.93 o 
  15   7  12        1.24       51.74     52.95 o 
  16   7  12       93.44       78.26     57.62 o 
  17   7  12       75.22      -38.81     54.99 o 
  18   7  12      212.68      177.96     70.31 o 
  19   7  12        8.37      -39.99     69.40 o 
 -21   8  12       92.93       68.91    100.57 o 
 -20   8  12      343.61      161.70     98.92 o 
 -19   8  12        0.55      -16.46     87.45 o 
 -18   8  12       36.89      -16.08     74.49 o 
 -17   8  12       47.18       28.10     73.67 o 
 -16   8  12        9.50       14.43     62.17 o 
 -15   8  12      208.88      257.16     77.17 o 
 -14   8  12      103.28      154.63     87.22 o 
 -13   8  12      120.74       73.66     65.53 o 
 -12   8  12       68.29       52.27     57.53 o 
 -11   8  12     1286.89     1402.40    208.97 o 
 -10   8  12      752.90      816.28    235.31 o 
  -9   8  12       33.07        3.72     51.98 o 
  -8   8  12      285.74      304.02     73.81 o 
  -7   8  12        6.31       15.22     56.19 o 
  -6   8  12      497.84      476.44     74.91 o 
  -5   8  12       13.73      -17.73     88.97 o 
  -4   8  12      432.24      573.36    120.58 o 
  -3   8  12      605.95      647.58     61.33 o 
  -2   8  12        4.80      -16.97     38.91 o 
  -1   8  12      422.35      428.62     66.50 o 
   0   8  12       68.49       76.85     47.82 o 
   1   8  12      564.21      786.67     83.30 o 
   2   8  12      574.86      727.93     83.66 o 
   3   8  12       63.82       46.18     48.42 o 
   4   8  12      108.52      101.79     52.44 o 
   5   8  12      747.17      747.60    135.21 o 
   6   8  12      172.38      169.23     58.98 o 
   7   8  12      254.84      240.81     66.60 o 
   8   8  12     1071.81      826.86     97.88 o 
   9   8  12      798.31      731.12     94.56 o 
  10   8  12     1154.57     1284.12     95.17 o 
  11   8  12      169.42      133.84     47.92 o 
  12   8  12      791.75      711.79    102.06 o 
  13   8  12       86.63       40.26     44.91 o 
  14   8  12       31.04       23.78     43.49 o 
  15   8  12       82.82      116.50     50.42 o 
  16   8  12        0.75        4.35     44.59 o 
  17   8  12        1.46      -11.31     61.03 o 
 -19   9  12       60.14      -43.32    117.07 o 
 -18   9  12        2.19      -17.56    108.87 o 
 -17   9  12      132.09      312.57    131.12 o 
 -16   9  12      530.58      706.47    283.89 o 
 -15   9  12      221.97      213.96    136.97 o 
 -14   9  12      152.39      102.58     72.57 o 
 -13   9  12      403.71      538.83     95.41 o 
 -12   9  12      465.51      568.08    131.70 o 
 -11   9  12      733.15      661.30    101.12 o 
 -10   9  12      367.44      399.28     87.17 o 
  -9   9  12     1973.55     2061.14    279.21 o 
  -8   9  12       74.10      137.44     61.94 o 
  -7   9  12      451.45      464.29     82.97 o 
  -6   9  12      428.66      622.28     92.17 o 
  -5   9  12      482.80      577.11    134.04 o 
  -4   9  12      347.50      306.74     73.66 o 
  -3   9  12      682.20      573.95     88.96 o 
  -2   9  12      494.48      565.03    115.44 o 
  -1   9  12      408.30      323.75     54.20 o 
   0   9  12       43.29       38.51     40.24 o 
   1   9  12       56.12      113.42     54.10 o 
   2   9  12       10.45        5.44     80.19 o 
   3   9  12       15.75       57.23     76.68 o 
   4   9  12     2882.16     2841.51    330.72 o 
   5   9  12        0.89       -7.48     50.48 o 
   6   9  12      849.34      780.86     95.61 o 
   7   9  12       13.25       57.11     57.53 o 
   8   9  12      203.75      232.97     69.86 o 
   9   9  12       36.22       27.52     47.19 o 
  10   9  12      138.46      130.77     51.93 o 
  11   9  12        3.53      -39.72     39.72 o 
  12   9  12       88.43       37.37     62.69 o 
  13   9  12       55.09      116.65     50.64 o 
  14   9  12      169.04      163.98     55.73 o 
  15   9  12      241.39      306.94     62.74 o 
  16   9  12      219.44      216.56     64.04 o 
 -18  10  12       16.06      -31.61    127.60 o 
 -17  10  12      125.08      227.74    132.29 o 
 -16  10  12       28.96       36.45    175.02 o 
 -15  10  12       50.69      -60.37     90.73 o 
 -14  10  12        0.02       47.80     72.99 o 
 -13  10  12        5.69       -8.75     85.46 o 
 -12  10  12      147.29      192.47     76.01 o 
 -11  10  12       21.81      159.68     74.00 o 
 -10  10  12      145.97      143.82     70.83 o 
  -9  10  12       59.71       31.86     63.32 o 
  -8  10  12       23.97        5.63     57.93 o 
  -7  10  12       20.01       32.06     61.47 o 
  -6  10  12       76.76      163.31     69.00 o 
  -5  10  12       12.67       40.10     58.98 o 
  -4  10  12      618.95      681.29     98.34 o 
  -3  10  12      189.05      209.03     72.00 o 
  -2  10  12      535.98      546.11     91.00 o 
  -1  10  12      417.89      502.38     67.67 o 
   0  10  12      811.44      662.56     86.00 o 
   1  10  12      707.31      866.19     96.82 o 
   2  10  12      756.92      845.06     97.84 o 
   3  10  12      865.54      808.69     96.33 o 
   4  10  12     1451.96     1491.75    121.85 o 
   5  10  12      588.78      528.40    129.36 o 
   6  10  12      852.50      863.38    105.54 o 
   7  10  12      204.22      231.00     72.83 o 
   8  10  12       17.33       85.42     62.49 o 
   9  10  12      273.91      449.38     74.27 o 
  10  10  12      154.56       87.40     54.16 o 
  11  10  12       83.85       67.24     73.79 o 
  12  10  12        3.65        4.78     76.88 o 
  13  10  12       13.64       52.54     49.21 o 
  14  10  12       40.70       10.01     47.60 o 
 -15  11  12        8.60      -20.28     91.31 o 
 -14  11  12     1047.81     1098.02    405.64 o 
 -13  11  12       13.87       56.19     76.44 o 
 -12  11  12      307.92      260.68    115.90 o 
 -11  11  12        4.25       90.41     76.41 o 
 -10  11  12      139.75      110.83     77.69 o 
  -9  11  12        8.04      -36.77     91.90 o 
  -8  11  12      304.16      269.97     86.16 o 
  -7  11  12        8.55       76.22     71.31 o 
  -6  11  12      806.37      974.81    122.66 o 
  -5  11  12       71.89       86.31     79.61 o 
  -4  11  12      158.23      135.42     73.62 o 
  -3  11  12      134.81       75.84     66.17 o 
  -2  11  12        6.80      -27.53     60.01 o 
  -1  11  12       51.43       56.19     88.97 o 
   0  11  12       96.60       96.31     64.12 o 
   1  11  12       92.63      100.66    115.31 o 
   2  11  12        5.95      -52.50     52.50 o 
   3  11  12        0.42      -57.53     57.53 o 
   4  11  12      229.62      192.55     88.97 o 
   5  11  12      133.31      130.24     71.51 o 
   6  11  12       17.78       35.76    106.53 o 
   7  11  12       95.18      140.72    105.36 o 
   8  11  12      134.81      121.36     70.83 o 
   9  11  12       89.52      -13.12     49.95 o 
  10  11  12        5.50       22.66     54.50 o 
  11  11  12        1.09       -2.70     51.66 o 
  12  11  12        5.28      -48.68     50.97 o 
 -12  12  12       11.96       58.87     74.92 o 
 -11  12  12       22.15      -42.07     66.66 o 
 -10  12  12       41.50       23.40     77.13 o 
  -9  12  12        2.37      -45.35    118.24 o 
  -8  12  12        1.18      -42.02    122.34 o 
  -7  12  12        0.72      -43.42     67.45 o 
  -6  12  12       35.45       -6.39     69.65 o 
  -5  12  12      130.68      171.81     81.38 o 
  -4  12  12       11.08       33.00     74.92 o 
  -3  12  12      212.12      172.09    101.85 o 
  -2  12  12      306.38      449.54    128.78 o 
  -1  12  12      746.14      440.18    132.29 o 
   0  12  12        4.28       80.78    103.02 o 
   1  12  12      160.86       99.52     67.37 o 
   2  12  12       32.18      124.62     71.06 o 
   3  12  12      105.79       50.75     97.17 o 
   4  12  12       43.29       41.67     67.04 o 
   5  12  12      449.80      465.92    146.92 o 
   6  12  12      247.51      191.18     81.84 o 
   7  12  12      225.20      292.01    158.63 o 
   8  12  12       24.14        0.49     70.77 o 
  -7  13  12      101.54      158.04    108.87 o 
  -6  13  12        2.22      -23.20     72.58 o 
  -5  13  12        2.33       55.02     94.83 o 
  -4  13  12        0.47      -32.78     78.44 o 
  -3  13  12        1.57       -5.85     83.12 o 
  -2  13  12        1.21      145.16    108.87 o 
  -1  13  12       61.64      138.14    118.24 o 
   0  13  12        6.41      173.26    119.41 o 
   1  13  12       29.97      -80.78     80.78 o 
   2  13  12       25.10      -96.00     96.00 o 
   3  13  12       11.47       40.82     77.69 o 
 -25   0  13       53.15       14.05    128.78 o 
 -23   0  13      484.04      790.21    200.19 o 
 -21   0  13     1076.42     1244.44    211.89 o 
 -19   0  13       96.90      125.26    112.39 o 
 -17   0  13     1293.39     1427.06    202.53 o 
 -15   0  13      836.06      682.51    146.34 o 
 -13   0  13     1704.34     1757.19    194.33 o 
 -11   0  13     2117.00     1999.53    195.50 o 
  -9   0  13      697.73      616.95    117.07 o 
  -7   0  13        8.77       -3.63     39.80 o 
  -5   0  13     1664.92     1714.01     82.94 o 
  -3   0  13      188.60      118.73     55.02 o 
  -1   0  13    15322.05    16739.59    535.00 o 
   1   0  13      824.91      900.25     86.63 o 
   3   0  13     2337.77     1931.63    127.60 o 
   5   0  13      698.75      826.50     96.00 o 
   7   0  13      140.38      195.50     60.88 o 
   9   0  13     8531.50     9251.90    379.30 o 
  11   0  13     2488.27     2039.33    167.41 o 
  13   0  13      533.67      604.07    111.21 o 
  15   0  13      765.82      580.66    121.75 o 
  17   0  13      652.21      849.92    145.16 o 
  19   0  13      172.64      238.82    115.90 o 
  21   0  13        9.85      -15.22     79.61 o 
 -26   1  13       91.48       60.88    200.19 o 
 -25   1  13        4.36      -53.52     86.81 o 
 -24   1  13       45.86      -28.43    149.85 o 
 -23   1  13       44.16       21.12     84.85 o 
 -22   1  13       74.00      -48.20     75.33 o 
 -21   1  13      150.34      355.73    309.06 o 
 -20   1  13      175.61      166.20    104.19 o 
 -19   1  13        3.60      -23.41     72.58 o 
 -18   1  13       81.29      -57.17     57.17 o 
 -17   1  13      496.88      661.75    109.76 o 
 -16   1  13       13.85       74.55     64.88 o 
 -15   1  13      829.93      713.10    104.60 o 
 -14   1  13      744.58      916.93    235.89 o 
 -13   1  13      820.55      924.25    172.09 o 
 -12   1  13       53.37       92.56     64.97 o 
 -11   1  13       28.80       65.54     47.16 o 
 -10   1  13     3195.54     2936.75    204.87 o 
  -9   1  13      182.74      110.23     31.74 o 
  -8   1  13     2906.49     2905.62    151.49 o 
  -7   1  13      539.21      658.14     73.40 o 
  -6   1  13       32.44        7.08     16.83 o 
  -5   1  13     4200.06     4249.43     98.93 o 
  -4   1  13    13054.54    13040.70    228.50 o 
  -3   1  13     8496.52     8097.16    158.94 o 
  -2   1  13     1258.33     1235.81     52.95 o 
  -1   1  13     7516.18     8535.51    187.70 o 
   0   1  13    17662.09    16931.05    386.13 o 
   1   1  13      488.11      332.45     44.28 o 
   2   1  13       11.84        4.74     24.43 o 
   3   1  13      840.59     1076.11    124.68 o 
   4   1  13     3147.24     3236.95    125.26 o 
   5   1  13      406.09      373.23     81.95 o 
   6   1  13       46.74       65.27     33.15 o 
   7   1  13      324.94      362.97     54.82 o 
   8   1  13      165.50      248.81     50.08 o 
   9   1  13     1244.89     1274.63     93.44 o 
  10   1  13      683.68     1088.28    114.73 o 
  11   1  13       31.43      -22.73     38.43 o 
  12   1  13     1525.13     1984.34    122.88 o 
  13   1  13      853.43      926.69     96.00 o 
  14   1  13        1.46      -24.25     44.49 o 
  15   1  13     1898.46     1722.71    125.79 o 
  16   1  13      200.55      160.65    149.26 o 
  17   1  13      166.83      100.71     63.72 o 
  18   1  13       87.62       71.57     58.76 o 
  19   1  13      119.02       64.41     86.63 o 
  20   1  13      100.07      125.70     71.51 o 
  21   1  13        2.16       18.70     71.66 o 
  22   1  13       40.87       57.22    154.53 o 
 -25   2  13      133.64      199.08    112.25 o 
 -24   2  13       40.17      -34.28     84.90 o 
 -23   2  13       22.53       40.00     84.87 o 
 -22   2  13      290.82      168.60     96.33 o 
 -21   2  13       79.58       86.11     61.98 o 
 -20   2  13      691.73      588.72    114.68 o 
 -19   2  13      232.15      206.70     88.09 o 
 -18   2  13      720.68      759.21    121.55 o 
 -17   2  13      758.88      534.63    100.99 o 
 -16   2  13     5237.29     5994.75    258.27 o 
 -15   2  13      266.42      384.38     81.46 o 
 -14   2  13    10726.48    10245.09    346.84 o 
 -13   2  13       27.91       53.62     54.18 o 
 -12   2  13      712.48      935.91    119.41 o 
 -11   2  13      194.42      217.82     62.00 o 
 -10   2  13       24.44       47.41     31.04 o 
  -9   2  13     8248.46     8406.86    204.41 o 
  -8   2  13      323.02      322.09     41.76 o 
  -7   2  13      134.40      141.44     34.98 o 
  -6   2  13       23.75        6.34     17.81 o 
  -5   2  13     2833.05     2990.58     80.13 o 
  -4   2  13     1403.73     1261.53     52.48 o 
  -3   2  13      136.68      172.14     26.54 o 
  -2   2  13      945.87     1019.46     54.06 o 
  -1   2  13     4557.05     4257.29    115.94 o 
   0   2  13      215.56      159.83     30.48 o 
   1   2  13     5904.53     6116.56    184.97 o 
   2   2  13     3810.22     4281.39    145.28 o 
   3   2  13      192.14      250.97     88.97 o 
   4   2  13     4514.86     3827.71    239.40 o 
   5   2  13     2366.30     2310.79    107.18 o 
   6   2  13     1039.68      945.39     76.10 o 
   7   2  13        2.53       66.66     35.00 o 
   8   2  13     3095.32     2969.01    149.26 o 
   9   2  13       20.68       31.82     38.17 o 
  10   2  13      136.05      352.91     73.17 o 
  11   2  13     1092.11     1072.49    101.26 o 
  12   2  13       97.04       22.24     45.53 o 
  13   2  13      236.37      289.94     63.16 o 
  14   2  13     1572.44     1498.54    158.04 o 
  15   2  13      106.91      205.13     61.03 o 
  16   2  13     1683.61     1820.27    166.82 o 
  17   2  13      214.44      216.82     67.79 o 
  18   2  13      480.21      865.08    111.06 o 
  19   2  13       26.46       21.97     64.00 o 
  20   2  13      103.02       73.68     75.32 o 
  21   2  13      515.22      572.37    104.30 o 
 -25   3  13       61.62      154.86    103.77 o 
 -24   3  13       25.22       33.26     96.17 o 
 -23   3  13      879.88      863.54    138.87 o 
 -22   3  13      319.99      306.44     80.15 o 
 -21   3  13      135.34       98.02     66.45 o 
 -20   3  13        9.67      -54.42     57.35 o 
 -19   3  13      137.59      164.14     98.92 o 
 -18   3  13       18.83      130.11     77.07 o 
 -17   3  13        1.54      -57.93     57.93 o 
 -16   3  13     1470.58     1319.22    135.69 o 
 -15   3  13      428.47      451.50     94.37 o 
 -14   3  13        2.03      -12.88    110.63 o 
 -13   3  13      351.94      329.48     75.32 o 
 -12   3  13      356.29      399.46     74.83 o 
 -11   3  13     1224.11     1290.28     75.53 o 
 -10   3  13        5.42      -18.45     29.95 o 
  -9   3  13     5392.25     5719.52    189.67 o 
  -8   3  13      711.48      877.74     64.13 o 
  -7   3  13     2298.66     2396.34     98.57 o 
  -6   3  13     7206.76     7719.48    193.64 o 
  -5   3  13      522.70      463.76     40.05 o 
  -4   3  13      264.33      248.27     31.60 o 
  -3   3  13      279.93      343.56     34.28 o 
  -2   3  13    13428.66    13537.02    272.28 o 
  -1   3  13     4515.03     4506.92    122.91 o 
   0   3  13      455.07      505.90     45.12 o 
   1   3  13      462.31      397.19     49.47 o 
   2   3  13      937.33      823.11     69.66 o 
   3   3  13      267.03      315.60     62.05 o 
   4   3  13       80.00       65.42     44.49 o 
   5   3  13      728.36      692.51     68.69 o 
   6   3  13        9.48      -27.72     27.72 o 
   7   3  13     2865.33     2725.04    165.07 o 
   8   3  13     2118.33     1695.93    106.55 o 
   9   3  13      639.38      804.42     83.41 o 
  10   3  13       62.89      -13.87     42.66 o 
  11   3  13     3023.65     2534.26    138.34 o 
  12   3  13        3.52      -15.00     45.66 o 
  13   3  13      173.05      240.58     64.15 o 
  14   3  13     1209.77     1009.66    104.65 o 
  15   3  13      162.53      101.56     82.53 o 
  16   3  13      304.90      330.55     74.01 o 
  17   3  13      285.78      319.39     81.95 o 
  18   3  13       43.92      -13.66     62.30 o 
  19   3  13       21.53       50.82     62.07 o 
  20   3  13       13.36      -54.35     58.34 o 
  21   3  13      154.57      102.19     75.47 o 
 -25   4  13        8.28       50.34    134.63 o 
 -24   4  13       15.75      -59.79    176.19 o 
 -23   4  13      138.02      161.22     77.58 o 
 -22   4  13       42.66       64.69     69.57 o 
 -21   4  13      191.28      214.41     74.61 o 
 -20   4  13        0.85      -12.75     75.30 o 
 -19   4  13     1176.48     1110.07    111.17 o 
 -18   4  13       51.72      144.80     76.23 o 
 -17   4  13      622.08      634.88    249.36 o 
 -16   4  13       34.03       31.46    100.68 o 
 -15   4  13     1861.30     2123.11    156.73 o 
 -14   4  13      485.79      555.62    119.99 o 
 -13   4  13      623.52      610.66    174.43 o 
 -12   4  13       95.41       72.70     39.56 o 
 -11   4  13     2139.14     2381.47    122.59 o 
 -10   4  13     1217.84     1405.75     82.05 o 
  -9   4  13       42.36       76.99     37.14 o 
  -8   4  13     2267.98     2332.58     99.79 o 
  -7   4  13     4825.68     4826.99    166.60 o 
  -6   4  13        2.44       -0.01     27.82 o 
  -5   4  13        3.70       14.66     21.74 o 
  -4   4  13       68.87       49.13     25.05 o 
  -3   4  13     4535.23     4552.50    116.93 o 
  -2   4  13      441.50      421.16     39.03 o 
  -1   4  13      335.48      345.48     53.06 o 
   0   4  13     3006.83     2754.00     81.84 o 
   1   4  13      427.10      414.81     41.29 o 
   2   4  13     2310.39     2607.70     81.76 o 
   3   4  13      297.28      296.80     49.26 o 
   4   4  13     3022.21     2605.47     98.45 o 
   5   4  13       17.86      -22.53     26.34 o 
   6   4  13       71.93       40.91     36.41 o 
   7   4  13     2074.41     1890.47    112.97 o 
   8   4  13      413.20      479.90     70.00 o 
   9   4  13       20.86       80.19     59.12 o 
  10   4  13      970.19      896.02    184.97 o 
  11   4  13     1381.55     1504.34    114.09 o 
  12   4  13      109.68       -2.92     43.45 o 
  13   4  13      914.19     1011.14    102.03 o 
  14   4  13       63.24       29.27     49.78 o 
  15   4  13       46.00       -9.02     52.90 o 
  16   4  13        7.79      -33.67     53.16 o 
  17   4  13       46.25       55.36    114.14 o 
  18   4  13       83.30       83.93     64.12 o 
  19   4  13      194.43      207.66     80.63 o 
  20   4  13      736.84      899.06    148.09 o 
  21   4  13       66.13      108.64     74.28 o 
 -24   5  13       82.57       59.97     78.07 o 
 -23   5  13       35.21       78.13     77.34 o 
 -22   5  13      181.25      162.63    111.22 o 
 -21   5  13        6.20      -35.10     60.33 o 
 -20   5  13      273.29      360.21     81.81 o 
 -19   5  13      152.54      122.74     68.10 o 
 -18   5  13      270.21      120.98     63.56 o 
 -17   5  13        0.73       -3.31     50.21 o 
 -16   5  13      138.38       42.15     63.57 o 
 -15   5  13      169.39      177.46     69.77 o 
 -14   5  13      504.71      479.06     89.22 o 
 -13   5  13      272.59      370.19     57.32 o 
 -12   5  13      313.14      206.77     50.88 o 
 -11   5  13       51.38       64.62     41.25 o 
 -10   5  13       11.23      -31.13     31.13 o 
  -9   5  13       37.44       41.57     36.47 o 
  -8   5  13      199.31      262.46    101.21 o 
  -7   5  13       45.75       86.58     46.92 o 
  -6   5  13      456.74      493.65     69.90 o 
  -5   5  13      691.00      817.83    128.75 o 
  -4   5  13     1405.46     1436.54     53.88 o 
  -3   5  13     5350.36     5014.73    107.07 o 
  -2   5  13     1081.29      976.31     51.82 o 
  -1   5  13      359.24      407.19     39.20 o 
   0   5  13     4633.73     4474.98    218.83 o 
   1   5  13     2394.02     2077.29     75.46 o 
   2   5  13     7811.13     7772.23    164.33 o 
   3   5  13      593.56      744.06     60.81 o 
   4   5  13     1670.65     1785.58    171.15 o 
   5   5  13       71.84      107.19     37.06 o 
   6   5  13     3680.81     3877.47    175.81 o 
   7   5  13      685.75      568.53     61.87 o 
   8   5  13      679.55      831.27     73.24 o 
   9   5  13        7.93      -28.50     36.60 o 
  10   5  13     3519.44     3722.19    139.95 o 
  11   5  13       28.42       41.01     42.24 o 
  12   5  13     1563.90     1350.14    241.16 o 
  13   5  13       62.49       30.99     55.04 o 
  14   5  13      171.75      163.42     66.10 o 
  15   5  13       34.76      -27.94     97.17 o 
  16   5  13      155.04      162.16     68.20 o 
  17   5  13      348.58      225.65     75.74 o 
  18   5  13      206.97      366.87     86.32 o 
  19   5  13        2.86      -14.78     66.63 o 
  20   5  13       39.52       68.62     73.17 o 
 -23   6  13      122.50       94.39    107.46 o 
 -22   6  13        5.84      -42.21     86.81 o 
 -21   6  13       13.19       92.04     99.29 o 
 -20   6  13      238.29      280.29    119.41 o 
 -19   6  13       28.87      -33.86     58.48 o 
 -18   6  13       15.57      -45.94     57.40 o 
 -17   6  13      180.01      210.01     68.91 o 
 -16   6  13      410.64      324.05     71.62 o 
 -15   6  13      237.76      212.27     62.27 o 
 -14   6  13       82.23       19.45     43.47 o 
 -13   6  13       21.39       17.39     52.47 o 
 -12   6  13     1949.45     1979.06    167.62 o 
 -11   6  13     1440.57     1470.09     92.17 o 
 -10   6  13      918.60      925.10     79.13 o 
  -9   6  13     1597.88     1801.38     96.05 o 
  -8   6  13      618.79      654.98     66.11 o 
  -7   6  13     2224.30     2332.35    106.29 o 
  -6   6  13      189.62      190.31     43.01 o 
  -5   6  13     1026.28     1205.82    181.57 o 
  -4   6  13      874.73      893.23    103.75 o 
  -3   6  13      704.07      547.58     76.68 o 
  -2   6  13      114.06      131.56     41.07 o 
  -1   6  13      132.14       99.16     40.92 o 
   0   6  13      472.60      379.53     96.35 o 
   1   6  13      454.71      370.85     47.61 o 
   2   6  13     2340.04     2179.94    128.83 o 
   3   6  13      354.83      399.07     52.23 o 
   4   6  13        6.89       17.23     32.64 o 
   5   6  13      871.10      786.84     70.03 o 
   6   6  13        9.59       -7.02     36.50 o 
   7   6  13      698.78      993.18     95.58 o 
   8   6  13        0.84       16.83     39.38 o 
   9   6  13       67.11       95.28     44.54 o 
  10   6  13     1028.16     1040.71     96.57 o 
  11   6  13       20.56       31.27     44.78 o 
  12   6  13       74.01       23.58     42.16 o 
  13   6  13       28.67       -1.58     45.00 o 
  14   6  13       68.28       61.80     60.10 o 
  15   6  13       50.79       43.37     57.08 o 
  16   6  13       37.10       47.30     67.04 o 
  17   6  13       20.90       78.82     66.10 o 
  18   6  13      168.83      104.01     74.15 o 
  19   6  13       33.62       17.55     69.95 o 
 -22   7  13       17.62      -88.56     88.56 o 
 -21   7  13      375.75      368.61    113.71 o 
 -20   7  13      149.43      -43.51    146.92 o 
 -19   7  13      205.11       90.88     84.48 o 
 -18   7  13       16.52      -26.19     70.83 o 
 -17   7  13        1.35      -42.68     72.79 o 
 -16   7  13      262.09      346.76     99.17 o 
 -15   7  13      497.37      577.66    109.34 o 
 -14   7  13        7.51      -21.07     42.41 o 
 -13   7  13      243.19      396.78     57.56 o 
 -12   7  13        0.47       27.01     43.26 o 
 -11   7  13     1313.72     1308.25     90.28 o 
 -10   7  13      638.60      894.27     78.58 o 
  -9   7  13       13.44      -15.59     44.16 o 
  -8   7  13        0.43        2.89     43.17 o 
  -7   7  13      511.27      494.07     74.08 o 
  -6   7  13       90.56       46.92     48.00 o 
  -5   7  13      301.11      310.57     78.44 o 
  -4   7  13        0.46      -37.88     39.63 o 
  -3   7  13      727.23      783.55     63.58 o 
  -2   7  13        1.14        9.57     38.49 o 
  -1   7  13       60.58       68.58     44.49 o 
   0   7  13      104.00       45.30     43.45 o 
   1   7  13      794.70      832.19     81.99 o 
   2   7  13        6.28       28.87     41.65 o 
   3   7  13     1703.55     1846.08    115.10 o 
   4   7  13       78.88       33.76     45.06 o 
   5   7  13     2322.06     2382.64    134.86 o 
   6   7  13        6.02       23.22     37.83 o 
   7   7  13      205.08       52.24     45.05 o 
   8   7  13        0.23        0.57     39.51 o 
   9   7  13     2936.28     3455.25    194.39 o 
  10   7  13     1220.84     1245.25     97.04 o 
  11   7  13      701.17      720.73     79.33 o 
  12   7  13      474.47      369.53     80.39 o 
  13   7  13      714.72      815.45     88.05 o 
  14   7  13       92.84       81.84     54.51 o 
  15   7  13        2.83      -46.81     46.81 o 
  16   7  13       36.13       82.31     63.27 o 
  17   7  13       52.57       22.27    107.70 o 
  18   7  13        3.98       38.69     70.80 o 
 -21   8  13        2.81       50.92     87.64 o 
 -20   8  13      154.46       81.55     95.98 o 
 -19   8  13      203.49      177.01     93.15 o 
 -18   8  13      124.15      488.17    168.58 o 
 -17   8  13      171.42       96.00    122.92 o 
 -16   8  13      385.58      482.32    154.53 o 
 -15   8  13       64.15       39.72     66.21 o 
 -14   8  13      701.09      796.85    105.31 o 
 -13   8  13      459.65      477.33    192.58 o 
 -12   8  13      776.34      552.17     91.68 o 
 -11   8  13     1880.43     1799.41    134.99 o 
 -10   8  13       75.76       53.38     59.50 o 
  -9   8  13      576.76      680.17    117.07 o 
  -8   8  13      857.38     1034.88    135.80 o 
  -7   8  13      557.08      406.42     73.39 o 
  -6   8  13      131.99       89.88     58.53 o 
  -5   8  13      352.79      508.79     78.64 o 
  -4   8  13      971.94     1090.61    125.26 o 
  -3   8  13      521.50      459.59    147.51 o 
  -2   8  13       53.73       31.99     56.78 o 
  -1   8  13      119.47      209.99     56.16 o 
   0   8  13       96.86      123.77     53.73 o 
   1   8  13      173.87      167.41     57.95 o 
   2   8  13      142.44       40.24     49.15 o 
   3   8  13     1709.28     1339.10    106.08 o 
   4   8  13     1599.41     1918.52    194.33 o 
   5   8  13      321.61      426.13     76.01 o 
   6   8  13       25.92       -1.58     52.50 o 
   7   8  13       76.06       61.54     55.40 o 
   8   8  13       65.55       79.90     52.08 o 
   9   8  13       57.49       71.91     48.83 o 
  10   8  13      113.28      103.40     50.88 o 
  11   8  13       76.55      -10.74     49.68 o 
  12   8  13      101.74      161.62     61.55 o 
  13   8  13      246.66      168.99     64.36 o 
  14   8  13      133.29      152.84     59.53 o 
  15   8  13       10.52       36.89     54.57 o 
  16   8  13      114.09      148.29     82.04 o 
  17   8  13       21.05       27.82     61.07 o 
 -19   9  13        5.79      133.46    133.46 o 
 -18   9  13        0.11      -31.61    124.09 o 
 -17   9  13      306.42      453.05    172.09 o 
 -16   9  13       30.76      -40.92    110.04 o 
 -15   9  13       15.42      -21.88     64.88 o 
 -14   9  13       15.20      -16.00     83.12 o 
 -13   9  13       13.13      -20.18     58.22 o 
 -12   9  13       34.28       -1.17     61.94 o 
 -11   9  13      427.63      298.94    122.34 o 
 -10   9  13      125.96       93.57     66.54 o 
  -9   9  13        0.60       36.78     57.16 o 
  -8   9  13      177.84      207.13     74.01 o 
  -7   9  13      256.81      243.14    103.61 o 
  -6   9  13      496.51      415.10     80.67 o 
  -5   9  13       22.17       17.54     94.24 o 
  -4   9  13       90.63      168.58     93.65 o 
  -3   9  13      147.72      197.85     90.14 o 
  -2   9  13       85.35      121.75     80.78 o 
  -1   9  13      729.25      876.49     92.33 o 
   0   9  13      419.97      641.13     83.50 o 
   1   9  13      104.30       74.62     94.24 o 
   2   9  13     2179.70     1864.49    125.25 o 
   3   9  13     1283.07     1450.37    115.90 o 
   4   9  13      717.58      905.52    100.15 o 
   5   9  13      314.98      348.63    103.61 o 
   6   9  13      720.55      587.15    189.65 o 
   7   9  13      175.44      128.44     67.90 o 
   8   9  13      282.08      345.88     80.63 o 
   9   9  13      125.24       84.75     72.46 o 
  10   9  13      356.99      353.48     68.06 o 
  11   9  13       25.99       28.17     53.16 o 
  12   9  13       22.71       34.21     58.26 o 
  13   9  13      265.72      127.19     60.36 o 
  14   9  13       30.65       48.10     59.32 o 
  15   9  13       14.00       64.23     56.88 o 
 -17  10  13        9.23      -31.61    132.29 o 
 -16  10  13        2.45       60.97    171.50 o 
 -15  10  13      197.32      185.13     81.01 o 
 -14  10  13      204.62      204.56     83.41 o 
 -13  10  13       11.54       50.29     71.51 o 
 -12  10  13      113.00      189.29     83.65 o 
 -11  10  13       26.80       70.41     69.19 o 
 -10  10  13      591.65      571.57    102.11 o 
  -9  10  13       14.06       52.84     84.87 o 
  -8  10  13      277.07      239.83     80.78 o 
  -7  10  13      623.92      573.74    177.36 o 
  -6  10  13     1353.82     1620.92    265.16 o 
  -5  10  13      234.43      221.13     77.05 o 
  -4  10  13      199.23      179.50     73.67 o 
  -3  10  13       52.56       33.37     61.81 o 
  -2  10  13       73.11      170.29    154.53 o 
  -1  10  13       96.94       71.90     59.30 o 
   0  10  13       36.84       75.50     56.59 o 
   1  10  13       54.31       30.08     60.36 o 
   2  10  13       44.96       11.89     50.08 o 
   3  10  13       42.06      107.00     58.79 o 
   4  10  13      386.93      338.05    107.70 o 
   5  10  13       33.59      -56.66     56.66 o 
   6  10  13      106.43       75.74     66.63 o 
   7  10  13      535.62      614.92    129.36 o 
   8  10  13      157.35      127.69     69.84 o 
   9  10  13       95.87      149.80     73.62 o 
  10  10  13       31.70       15.22     62.16 o 
  11  10  13       39.67       51.26     96.63 o 
  12  10  13       89.47       26.81     58.47 o 
  13  10  13       28.56       14.67     54.07 o 
 -15  11  13       35.84      115.88    121.17 o 
 -14  11  13       27.31      -67.34     67.34 o 
 -13  11  13       59.33      -19.45     74.28 o 
 -12  11  13        5.45       27.21     73.45 o 
 -11  11  13        8.09       31.07     76.97 o 
 -10  11  13       71.64        0.97     71.45 o 
  -9  11  13        4.45      -36.72     64.95 o 
  -8  11  13      104.10      -16.25     63.00 o 
  -7  11  13        0.16      -10.48     64.95 o 
  -6  11  13      235.77       41.31     74.34 o 
  -5  11  13      355.89      356.26     91.67 o 
  -4  11  13       14.16      110.69     69.48 o 
  -3  11  13      426.31      674.33    106.91 o 
  -2  11  13      171.33       28.10     83.12 o 
  -1  11  13     1160.56     1432.92    188.48 o 
   0  11  13        0.07      -33.95     79.61 o 
   1  11  13       23.27      109.98    104.19 o 
   2  11  13       99.27       13.54    108.87 o 
   3  11  13      224.16      307.21     79.03 o 
   4  11  13      149.83      183.67     75.21 o 
   5  11  13      613.70      601.59     99.91 o 
   6  11  13      243.43      168.01     79.03 o 
   7  11  13      358.58      219.95     82.58 o 
   8  11  13       21.64      -22.32     62.40 o 
   9  11  13        3.53      -38.84     63.23 o 
  10  11  13       84.88       85.53     78.97 o 
  11  11  13        2.42       -2.94     63.68 o 
 -11  12  13       11.89       69.58     71.43 o 
 -10  12  13        5.38       19.29     73.97 o 
  -9  12  13        5.56       60.03     87.80 o 
  -8  12  13        7.47      -41.63     67.16 o 
  -7  12  13        0.12       -1.68     67.21 o 
  -6  12  13      325.30      445.41    221.84 o 
  -5  12  13        4.92      -21.61     65.81 o 
  -4  12  13        9.08       -1.65     69.84 o 
  -3  12  13       90.58      248.18    111.21 o 
  -2  12  13       89.22       83.12    104.19 o 
  -1  12  13        1.99       21.07     92.48 o 
   0  12  13        2.70       10.54     94.83 o 
   1  12  13       13.40       81.95    103.02 o 
   2  12  13      154.63      137.94     74.06 o 
   3  12  13       70.47       12.13     69.03 o 
   4  12  13      134.86       45.90     70.48 o 
   5  12  13        1.37      138.05     83.19 o 
   6  12  13       22.75       50.68     79.42 o 
   7  12  13       12.35      -46.22     71.66 o 
  -4  13  13      491.51      461.25    140.48 o 
  -3  13  13       21.98       91.31     87.80 o 
  -2  13  13        6.40        8.19     88.97 o 
  -1  13  13        6.27       15.22    101.85 o 
   0  13  13       13.20      121.75    120.58 o 
 -24   0  14       45.37      -22.24    134.63 o 
 -22   0  14       37.33        1.17    113.56 o 
 -20   0  14        2.13       39.80    100.68 o 
 -18   0  14      442.43      468.27    133.46 o 
 -16   0  14       22.43       83.12     91.31 o 
 -14   0  14      889.77      976.35    167.41 o 
 -12   0  14       29.37       24.58     69.07 o 
 -10   0  14      140.70      162.72     77.27 o 
  -8   0  14       10.86        7.02     59.70 o 
  -6   0  14     7256.52     7976.60    222.21 o 
  -4   0  14    11304.98    10778.32    501.05 o 
  -2   0  14     7946.51     7953.98    228.12 o 
   0   0  14    13008.75    13393.78    454.22 o 
   2   0  14     9577.29     9603.11    358.23 o 
   4   0  14     2040.29     2076.79    142.82 o 
   6   0  14       73.18      100.68     55.02 o 
   8   0  14      574.13      416.76     88.97 o 
  10   0  14      155.09      254.04     74.92 o 
  12   0  14     1313.97     1166.00    142.82 o 
  14   0  14     1254.71     1321.70    159.21 o 
  16   0  14     1503.04     1455.16    177.94 o 
  18   0  14       59.08       67.90     90.14 o 
  20   0  14      316.35      369.94    129.95 o 
 -25   1  14       73.29       19.25     83.93 o 
 -24   1  14       71.36       43.36    117.65 o 
 -23   1  14       72.90      120.58     92.30 o 
 -22   1  14       68.79      188.72    119.99 o 
 -21   1  14      365.18      389.51    109.16 o 
 -20   1  14      540.51      492.34    121.17 o 
 -19   1  14        3.20      -57.39     63.48 o 
 -18   1  14      463.69      528.76    100.98 o 
 -17   1  14      402.21      392.58     91.01 o 
 -16   1  14     1660.80     1698.49    151.38 o 
 -15   1  14      485.03      619.95    102.34 o 
 -14   1  14     3195.93     3139.86    251.11 o 
 -13   1  14      669.11      768.12    152.19 o 
 -12   1  14       20.24        6.40     48.17 o 
 -11   1  14      322.22      368.98     80.78 o 
 -10   1  14     1473.70     1583.64    163.31 o 
  -9   1  14      224.17      157.43     79.02 o 
  -8   1  14        4.58       21.98     27.15 o 
  -7   1  14     5584.29     6345.71    165.75 o 
  -6   1  14       36.31      106.30     26.09 o 
  -5   1  14     1516.48     1384.06     70.46 o 
  -4   1  14      709.10      509.74     37.11 o 
  -3   1  14       74.13       68.54     22.51 o 
  -2   1  14      181.02      292.39     32.47 o 
  -1   1  14      356.49      341.98     43.01 o 
   0   1  14     2154.17     2382.78     97.67 o 
   1   1  14      568.98      451.20     50.78 o 
   2   1  14     1338.85     1199.63     75.71 o 
   3   1  14      715.65      771.48     77.27 o 
   4   1  14     4562.34     4174.00    216.58 o 
   5   1  14      146.68      108.87     38.91 o 
   6   1  14      170.29      188.26     43.31 o 
   7   1  14       23.98       15.83     32.69 o 
   8   1  14     2293.78     2743.98    128.18 o 
   9   1  14     2362.83     2101.87    254.04 o 
  10   1  14     1682.04     1563.83    108.36 o 
  11   1  14       83.33      103.57     48.76 o 
  12   1  14      228.07      210.47     57.93 o 
  13   1  14      141.91       34.58     68.48 o 
  14   1  14      558.30      653.53     91.40 o 
  15   1  14      465.18      405.27     77.81 o 
  16   1  14     1686.17     1723.49    132.32 o 
  17   1  14      130.76      107.20     62.17 o 
  18   1  14      304.44      273.39     79.03 o 
  19   1  14        4.87       71.83     68.17 o 
  20   1  14       35.95      118.58     79.02 o 
  21   1  14        7.81      -26.09     72.34 o 
 -25   2  14       29.02      -19.49    114.14 o 
 -24   2  14        1.49       12.66     98.92 o 
 -23   2  14       62.75       80.72    114.73 o 
 -22   2  14      242.59      169.20     93.06 o 
 -21   2  14       94.45      131.27     85.78 o 
 -20   2  14        0.46      -60.56     70.60 o 
 -19   2  14        0.70      -28.75     64.50 o 
 -18   2  14       96.19      115.63     76.09 o 
 -17   2  14      257.87      243.48     82.36 o 
 -16   2  14      988.14     1049.72    125.78 o 
 -15   2  14      105.70      101.79     65.47 o 
 -14   2  14      184.46      242.31     71.73 o 
 -13   2  14      304.05      240.36     79.61 o 
 -12   2  14      328.62      230.21    124.68 o 
 -11   2  14     1806.26     1907.53    204.87 o 
 -10   2  14       90.08       60.95     79.02 o 
  -9   2  14      114.44      148.92     35.45 o 
  -8   2  14        5.51        4.06     28.83 o 
  -7   2  14     2097.73     2270.44     94.59 o 
  -6   2  14        2.58      -10.69     19.95 o 
  -5   2  14     6330.64     6175.48    141.43 o 
  -4   2  14     1264.48     1317.74     69.07 o 
  -3   2  14     6714.34     7112.14    148.87 o 
  -2   2  14     2928.39     3151.10     97.19 o 
  -1   2  14      401.43      339.84     39.19 o 
   0   2  14     1808.10     2217.61     83.67 o 
   1   2  14     2705.28     2666.32    241.16 o 
   2   2  14      525.43      427.31     53.39 o 
   3   2  14       11.81       42.83     32.63 o 
   4   2  14      115.56      154.11     57.36 o 
   5   2  14      974.82      858.31     73.62 o 
   6   2  14       41.46       53.61     36.00 o 
   7   2  14      133.49       91.30     39.31 o 
   8   2  14      139.81      136.38     46.36 o 
   9   2  14      994.29      960.76    167.99 o 
  10   2  14       15.35      -36.32     38.05 o 
  11   2  14      369.75      526.75     77.80 o 
  12   2  14      114.70      105.91     53.00 o 
  13   2  14     1832.15     1904.48    129.01 o 
  14   2  14     1325.36     1292.64    116.25 o 
  15   2  14     1785.41     1794.86    185.55 o 
  16   2  14      140.53      160.35     75.51 o 
  17   2  14      658.51      730.14    139.31 o 
  18   2  14        0.10       15.83     61.94 o 
  19   2  14        0.13      -54.67     54.67 o 
  20   2  14       14.36       49.24     70.13 o 
  21   2  14       11.20       11.39     86.05 o 
 -25   3  14        0.32      -54.68     88.47 o 
 -24   3  14       25.22      -84.70     84.70 o 
 -23   3  14        1.37      -83.77     83.77 o 
 -22   3  14        0.21      -28.98     63.33 o 
 -21   3  14        1.30       31.58     61.22 o 
 -20   3  14      579.34      571.23    115.03 o 
 -19   3  14      430.71      405.18    102.03 o 
 -18   3  14      178.27       98.50    107.70 o 
 -17   3  14      760.86      854.28    117.94 o 
 -16   3  14     1638.05     1537.76    286.82 o 
 -15   3  14      479.24      564.59     96.44 o 
 -14   3  14     3370.54     3179.66    220.09 o 
 -13   3  14       10.51       39.59     54.62 o 
 -12   3  14     2930.79     2355.13    177.94 o 
 -11   3  14      301.45      315.69     72.72 o 
 -10   3  14      853.16     1008.71     70.51 o 
  -9   3  14      372.84      469.23    100.11 o 
  -8   3  14     2371.69     2227.13     97.00 o 
  -7   3  14       48.98       61.32     32.08 o 
  -6   3  14       66.96       68.57     39.89 o 
  -5   3  14       92.91      215.60     45.51 o 
  -4   3  14      298.09      307.74     56.73 o 
  -3   3  14      365.39      592.45     75.19 o 
  -2   3  14     1054.34     1011.51     58.14 o 
  -1   3  14       27.85        4.37     28.22 o 
   0   3  14      300.79      368.70     43.03 o 
   1   3  14     2293.21     2445.18     90.81 o 
   2   3  14      506.27      343.04     51.73 o 
   3   3  14     2706.11     2525.72    114.65 o 
   4   3  14     1692.49     1527.97    161.55 o 
   5   3  14      593.53      730.44    125.26 o 
   6   3  14       22.99       60.05     39.32 o 
   7   3  14      638.78      737.99     78.20 o 
   8   3  14       60.81       21.76     36.77 o 
   9   3  14        8.72       51.84     43.66 o 
  10   3  14        7.97       57.08     47.33 o 
  11   3  14      425.62      495.32     75.82 o 
  12   3  14       14.87      -26.46     44.84 o 
  13   3  14      229.36      359.40     72.00 o 
  14   3  14      644.88      710.23     92.54 o 
  15   3  14     1567.99     1782.28    376.96 o 
  16   3  14        8.64       35.51     62.63 o 
  17   3  14      121.87      270.73     75.38 o 
  18   3  14      908.47      879.51    113.84 o 
  19   3  14       10.45       78.10     70.24 o 
  20   3  14      698.54      764.90    132.87 o 
 -24   4  14       60.29      111.52    167.99 o 
 -23   4  14      195.94      148.15     81.00 o 
 -22   4  14       62.75       17.90     69.34 o 
 -21   4  14      995.28     1322.99    149.86 o 
 -20   4  14        1.55       50.94     63.32 o 
 -19   4  14       18.30      -12.69     68.57 o 
 -18   4  14      356.69      208.85     88.01 o 
 -17   4  14        1.44      -29.60     62.30 o 
 -16   4  14       99.70       92.93     70.60 o 
 -15   4  14      321.38      282.85     89.56 o 
 -14   4  14        2.85       35.53     57.92 o 
 -13   4  14        1.20      -29.22     52.68 o 
 -12   4  14      148.18       87.97    122.34 o 
 -11   4  14     1403.31     1211.28    133.36 o 
 -10   4  14      956.15     1068.54    115.69 o 
  -9   4  14      387.58      451.35     58.35 o 
  -8   4  14      165.19      178.13     41.77 o 
  -7   4  14     1496.37     1517.11     92.97 o 
  -6   4  14     2030.77     2436.52    104.69 o 
  -5   4  14     2881.65     2533.73    105.21 o 
  -4   4  14      651.28      630.70     45.10 o 
  -3   4  14     1496.28     1686.82     83.81 o 
  -2   4  14     3590.58     3874.28    116.01 o 
  -1   4  14      245.42      188.13     36.04 o 
   0   4  14     4322.79     4151.41    231.47 o 
   1   4  14     4112.53     3950.67    121.48 o 
   2   4  14     7111.55     7345.63    182.76 o 
   3   4  14       51.22       25.81     33.08 o 
   4   4  14      681.01      762.42    105.95 o 
   5   4  14       74.60       62.94     75.51 o 
   6   4  14      692.23     1023.24     88.13 o 
   7   4  14      490.02      385.23    106.53 o 
   8   4  14        2.92       -4.10     38.91 o 
   9   4  14     5648.23     5167.52    199.76 o 
  10   4  14      604.72      700.33     86.09 o 
  11   4  14      758.36      566.65     82.58 o 
  12   4  14       52.09       58.64     54.56 o 
  13   4  14        4.89       13.40     51.19 o 
  14   4  14       48.32       11.36     60.29 o 
  15   4  14      172.55      171.22     66.50 o 
  16   4  14       13.37      -53.15     70.83 o 
  17   4  14        5.96       21.85     58.76 o 
  18   4  14      304.54      313.39    128.78 o 
  19   4  14        0.38       30.44     67.88 o 
  20   4  14       19.26      -34.90     96.00 o 
 -24   5  14       17.78       48.00    142.82 o 
 -23   5  14        2.28      -65.77     65.77 o 
 -22   5  14      183.88      225.48     83.80 o 
 -21   5  14       39.29       29.22     67.98 o 
 -20   5  14        0.45        4.08     66.39 o 
 -19   5  14      521.25      551.21     90.19 o 
 -18   5  14      538.36      431.72     81.22 o 
 -17   5  14       46.13       -5.81     65.38 o 
 -16   5  14       17.60      -14.98     61.67 o 
 -15   5  14       42.07       71.92     72.00 o 
 -14   5  14      229.70      167.90     72.00 o 
 -13   5  14      242.30       61.89     59.12 o 
 -12   5  14       83.21       71.08     45.58 o 
 -11   5  14     5306.20     5599.63    173.64 o 
 -10   5  14     1841.24     1529.90     91.04 o 
  -9   5  14     4496.96     4602.10    241.96 o 
  -8   5  14      226.41      171.63     57.56 o 
  -7   5  14     5663.31     5724.76    169.23 o 
  -6   5  14      324.82      198.94     45.77 o 
  -5   5  14      711.33      837.25    107.66 o 
  -4   5  14      136.77       12.29     32.78 o 
  -3   5  14     1204.40     1207.34     62.95 o 
  -2   5  14     2207.46     2057.19     72.61 o 
  -1   5  14      324.75      264.93     34.76 o 
   0   5  14      344.37      323.73     38.07 o 
   1   5  14       79.22       79.70     26.80 o 
   2   5  14       25.77       47.34     27.17 o 
   3   5  14     2452.08     2382.79     97.07 o 
   4   5  14        2.68       34.29     32.72 o
[truncated: 203,702 more chars]
